# Supplementary material for: Acceptance of Insect-Based Food Products in Western Societies: A Systematic Review
Source: Front Nutr. 2022 Feb 21;8:759885. doi: 10.3389/fnut.2021.759885 (PMC8901202; doi:10.3389/fnut.2021.759885)
Supplement: Supplementary file 1 [file Table_1.xlsx]

## Sheet: Gesamt
Author	Year of Publication	Title	Journal	Link	Country	Year of Data Collection	Methods	Research Question	Sample	Statistical Analysis	Insects + Product	Dependent Variable	Acceptance rates	Sociodemographics	Gender	Masculinity +	Masculinity 0	Masculinity -	Age	Age +	Age 0	Age -	Education	Education +	Education 0	Education -	Place of residence	Urbaneness +	Urbaneness 0	Urbaneness -	Traditional food culture*	Traditional food culture +	Traditional food culture 0	Traditional food culture -	Nationality	Nationality +/-	Nationality 0	Ethnicity	Ethnicity +	Ethnicity 0	Ethnicity -	Travel experiences	North/South America	North/South America +	North/South America 0	North/South America -	Asia	Asia +	Asia 0
Adámek, Martin et al.	2018	Acceptability and sensory evaluation of energy bars and protein bars enriched with edible insect	Slovak Journal of Food Sciences	https://doi.org/10.5219/925	Czech Republic	2017	Sensory analysis Questionnaire survey	Aim of the work was to find out, if energy bars and protein bars enriched with edible insect are acceptable as novel food for consumers from the Czech Republic, if there is any consumer preference based on smell or taste, and to compare consumer evaluation with the electronic nose measurement.	n = 96 18% female; 82% male Age: predominantly 20 - 29 years	Average ± standard deviation Kruskal-Walllis test (α = 0.05)	Protein and energy bars with cricket flour	Willingness to eat insect in the future	Not mentioned
Adámek, Martin et al.	2020	Sensory evaluation and acceptance of food made of edible insects	Slovak Journal of Food Sciences	https://doi.org/10.5219/1430	Czech Republic	not defined	Sensory analysis Questionnaire survey	This work aimed to explore the attitude of the general public towards entomophagy in the Czech Republic and to evaluate the sensory properties of selected food enriched with the edible insect.	n = 32; n = 25; n = 42 Experiment 3: 59% female; 40% male	Paired t-test x2-test, paired t-test	1) Puff pastry bars sprinkled with dried mealworm 2) Energy bars with cricket flour (two different flavors)	Liking of energy bar enriched with insect powder	Not mentioned		1		1
Ardoin, Ryan & Prinyawiwatkul, Witoon	2020	Product appropriateness, willingness to try and perceived risks of foods containing insect protein powder: A survey of U.S. consumers	International Journal of Food Science and Technology	https://doi.org/10.1111/ijfs.14612	USA	not defined	Digital questionnaire	The present research suggests willingness to try (WTT) as fundamental to collecting meaningful sensory data, elucidating market potential and guiding product development of insect-containing foods in the United States.	n = 1005 (S1 403, S2 602) 68.4% female; 31.6% male Previous insect consumption: 43.5%	Cumulative logistic regression model Stuart–Maxwell test McNemar's	30 products containing insect protein powder (compare paper for details)	Willingness to try	72.5% WTT for at least one product		1	1
Ardoin, Ryan et al.	2020	Exploring new and modified rejection-type thresholds using cricket snack crackers	Foods	https://doi.org/10.3390/foods9101352	USA	not defined	Sensory Analysis Balanced incomplete block (B.I.B.) design Electronic questionnaire applying: (Modified) hedonic rejection threshold, (modified) consumer rejection threshold, rejection tolerance threshold, rejection range	Comparison of different rejection type threshold methods applied on cricket-powder substitute cookies	n = 150	Linear regression analysis Probit regression One-sample t-test	Baked whole-wheat snack crackers (0% (control), 5%, 10%, 15%, 20% cricket flour substitute)	Acceptance of snack crackers with insect substitute	Not mentioned
Arena, Elena et al.	2020	Exploring consumer’s propensity to consume insect-based foods. Empirical evidence from a study in Southern Italy	Applied System Innovation	https://doi.org/10.3390/asi3030038	Italy	2018	Digital survey Participants randomly divided into two subgroups: “non-informed” and “informed”, depending on the level of information provided on the topic of entomophagy Four images representing different kinds of edible insect and insect-based products presented	The aim of the research is to assess the effects of food values on consumers’ evaluation of insect-based foods.	n = 210 64.8% female; 35.2 % male Age: 45.2% 18-30; 32.4% 31-40; 19.5% 41-60; 2.9% >60 Education: 1.9% middle school; 31.9% High school; 66.2% higher Diet: 94.8% omni; 3.8% vegetarians; 0% vegans; 1.4% other Prev InsCon: 7.6% yes	ANOVA Student's t-test Pairwise correlation	1) Whole and visible (mix of edible insects) 2) Whole and coated (chocolate-coated grasshopper and scorpions) 3) Ground and invisible (crickets and silkworm flour) 4) Processed and invisible (protein bars)	Willingness to consume insect-based foods	Not mentioned
Baker, Melissa A. et al.	2016	An exploration and investigation of edible insect consumption: The impacts of image and description on risk perceptions and purchase intent	Psychology and Marketing	https://doi.org/10.1002/mar.20847	USA	not defined	2 × 2 between-subjects experimental design Study 1 examines effect of image and description in a retail setting Study 2 examines effect of image and description in a restaurant setting Study 3 examines setting effect	The purpose of this research is to understand how images and description of product information about edible insects can alter consumers’ perceived risks and how these risk perceptions can influence expected liking and product purchase intentions.	n = 221 43% female; 57% male Mage = 33	Linear regression analysis Multivariate analysis of covariance (MANCOVA) Mediation tests (MPlus path analysis)	1) Spice Mix: Processed image and ambiguous description (scientific name - Nepomorpha) 2) Spice Mix: Actual bug image and easily identifiable bug name (common name - giant waterbug) 3) South East Asian style fried rice: Powdered Image and ambiguous description (scientific name - Molitor) 4) South East Asian style fried rice: Actual Bug Image and easily identifiable bug name (common name - mealwor…	Purchase intent	Not mentioned
									n = 200 38% female; 62% male Mage = 35	MANCOVA Regression analysis	1) Spice Mix: Processed image and ambiguous description (scientific name - Nepomorpha) 2) Spice Mix: Actual bug image and easily identifiable bug name (common name - giant waterbug) 3) South East Asian style fried rice: Powdered Image and ambiguous description (scientific name - Molitor) 4) South East Asian style fried rice: Actual Bug Image and easily identifiable bug name (common name - mealwor…	1) Intent to purchase 2) Expected liking	Not mentioned
									n = 201 47.8% female; 52.2% male Mage = 35	MANCOVA Path analyses	1) Spice Mix: Processed image and ambiguous description (scientific name - Nepomorpha) 2) Spice Mix: Actual bug image and easily identifiable bug name (common name - giant waterbug) 3) South East Asian style fried rice: Powdered Image and ambiguous description (scientific name - Molitor) 4) South East Asian style fried rice: Actual Bug Image and easily identifiable bug name (common name - mealwor…	1) Intent to purchase 2) Expected liking	Not mentioned
Barsics, Fanny et al.	2017	Could new information influence attitudes to foods supplemented with edible insects?	British Food Journal	https://doi.org/10.1108/BFJ-11-2016-0541	Belgium	not defined	Sensory analysis Two groups: 1) Information session about entomophagy bofore sensory evaluation 2) Information session about entomophagy after sensory evaluation Questionnaire survey	Our goal was to detect if a comprehensive communication session would impact consumers’ perceptions and attitudes independent of the actual consumption of insects.	n = 135 Sex ratio 2.54 (men/women) Mage: 19.4; SD: 1.8; Previous Insect consumption: 15.3%	Generalized linear models (GLMs) (regression) Wilcoxon-Mann-Whitney ranked sum tests x2-test	Bread (All purpose flour) One announced as containing insect-based food	Overall liking of insect-based bread	Not mentioned		1	1
Bartkowicz, Joanna & Babicz-Zielińska, Ewa	2020	Acceptance of bars with edible insects by a selected group of students from Tri-City, Poland	Czech Journal of Food Sciences	https://doi.org/10.17221/236/2019-CJFS	Poland	not defined	Sensory analysis Questionnaire survey	Therefore, the main purpose of this study was to evaluate the acceptance of new edible insect prod- ucts with mealworms Tenebrio molitor L. and house crickets Acheta domesticus L. starting with a selected group of young consumers in Poland.	n = 101 73.3% female; 26.7% male	ANOVA Multiple regression analysis	Four different bars: 1) Insect-free bar 2) Visible, whole mealworms 3) Non-visible powder 4) Crushed house-cricket	Acceptance (overall assessment in this study) of bars	Overall assessment on 10-pt. Likert scale: whole mealworms 5.5 ground mealworms 7.7 ground crickets 5.8
Barton, Alanah et al.	2020	Consumer attitudes toward entomophagy before and after evaluating cricket (Acheta domesticus)-based protein powders	Journal of Food Science	https://doi.org/10.1111/1750-3841.15043	Canada	not defined	Phase 1: Survey on attitudes toward entomophagy Phase 2: Sensory Analysis, CATA questionnaire Phase 3: Repitition of survey on attitudes	The objectives of this study are threefold: (i) to determine At- lantic Canadian consumers’ attitudes toward entomophagy, (ii) to assess consumers’ perception of a common protein powder for- mulation made with crickets, and (iii) to assess if consumers’ atti- tudes toward entomophagy changed after drinking cricket protein powders.	n = 107 61% female; 39% male Age (number): 19-20 (6); 21-29 (34); 30-39 (15); 40-49 (16); 50-59 (19); 60-69 (10)	Paired t-test Independent t-test Penalty analysis Cochran’s Q test Correspondence analysis (CA)	Protein drinks supplemented with 30% cricket powder (original and chocolate flavor)	1) Willing to use cricket powder in their everyday life 2) Would recommend cricket powder to a friend 3) Willingness to buy cricket powder at the gro- cery store 4) Willingness to consume cricket powder in the future	Not mentioned		1		1
Berger, Sebastian & Wyss, Annika M.	2020	Consumers' willingness to consume insect-based protein depends on descriptive social norms	Frontiers in Sustainable Food Systems	https://doi.org/10.3389/fsufs.2020.00144	Switzerland	not defined	Surveys manipulating descriptive social norms: Study 1: no manipulation Study 2: Scale-manipulation (low & high beliefs) Study 3: Incentive manipulation (low & high incetnives) Common procedure: Phase 1: Questionnaire Phase 2: Tasting opportunity Phase 3: Questionnaire	The goal of the present research is to address the question of whether and how normative influence causally affects people’s willingness to consume unprocessed insects.	n = 35 54.3% female; 45.7% male Mage: 22.34 SD: 2.50	Probit regression analysis	Freeze-dried locust	Willingness- to-eat an unprocessed insect	65.7% decided to eat insect		1	1			1		1
									n = 159 57.9% female; 42.1% male Mage: 22.60; SD: 4.14				52.83% decided to eat insect		1	1
									n = 120 60.8% female; 29.2% male Mage: 22.9; SD: 4.93				Low incentive manipulation: 28.81% ate insect High incentive manipulation: 44.26% ate insect		1	1
					USA		2x2 experimental design (monetary incentives high/low; low/no beliefs)		n = 213 46% female; 54% male Mage: 38.05; SD: 11.68	ANOVA Regression analysis		Belief about the percentage of prospective participants eating the insect	Not mentioned
Berger, Sebastian et al.	2018	Price-based quality inferences for insects as food	British Food Journal	https://doi.org/10.1108/BFJ-08-2017-0434	Germany	not defined	Experimental design (2 price conditions): Questionnaire General information on entomophagy (including price conditions) Tasting opportunity Follow-up questionnaire	The purpose of this paper is to address how prices may affect preferences for insects as food.	n = 80 41.25% female; 58.75% male Mage: 22.61; SD: 5.08	Probit regression analysis	1) Insect burger (Mealworm) 2) Mealworm truffles	1) Expectations 2) Eating behaviour 3) willingness-to-pay	93.75% ate insect burger		1	1
							Experimental design 2 (2×2 factorial design price/quality)		n = 160 40% female; 60% male Mage: 23.30; SD: 4.48	ANOVA Mann-Whitney test	1) Insect burger (Mealworm)		96.9% ate insect burger
Berger, Sebastian et al.	2018	When utilitarian claims backfire: advertising content and the uptake of insects as food	Frontiers in Nutrition	https://dx.doi.org/10.3389%2Ffnut.2018.00088	Germany	not defined	Experimental design (condition utilitarian vs. hedonic advertisement) General information on entomophagy Questionnaire Tasting opportunity	The main aim of the present research is to show effective strategies associated with a higher inclination of consumers to rely on insect-based protein.	n = 180 63 % female, 27% male Age: 18 - 72; M: 24.7; SD: 8.13 Education: 63.9% high school; 17.8% academic degree	Probit regression Ordinary least squares (OLS) regressions	Mealworm truffles covered in dark chocolate	General willingness to consume an insect	Hedonic claims:76.2% willing to eat Environmental and health claims: 61.3% willing to eat
Berger, Sebastian et al.	2019	The social insectivore: Peer and expert influence affect consumer evaluations of insects as food	Appetite	https://doi.org/10.1016/j.appet.2019.104338	Switzerland	not defined	3 experimental conditions: positive, neutral, or negative peer ratings about insect product Printed questionnaire	Our research addresses the question of whether and how, normative social influence, as provided by experts and other consumers, may increase the actual consumer acceptance of edible insects in a clean laboratory setting and if those effects of normative social influence on consumers' willingness to eat edible insects are affected by individual differences in disgust sensitivity.	n = 120 50% female; 50% male	ANOVA Correlation analysis Mediation analysis	Insect burger (invisible mealworm) Nutrition bar (invisible mealworm)	Acceptance of insects as food	80.8% ate nutrition bar
							3 experimental conditions: high, neutral, low quality assessment by professional) Printed questionnaire		n = 90 50% female; 50% male Mage: 21.39; SD: 2.25	ANOVA Correlation analysis Moderated regression analysis			Not mentioned
Biró, Barbara et al.	2019	Buckwheat-pasta enriched with silkworm powder: Technological analysis and sensory evaluation	LWT - Food Science and Technology	https://doi.org/10.1016/j.lwt.2019.108542	Hungary	not defined	Sensory analysis Questionnaire	The major aims of the presented study is to i) present the first use of insect powder in dried pasta products and ii) introduce technological effects of insect powder on the final quality of the pasta as well as iii) provide an insight into its consumer acceptance possible product development directions.	n = 45 70% female; 30% male Age: 18-30 Education: Undergraduates or higher	RMANOVA ANOVA Just-about-right (JAR) Generalized pair correlation method (GPCM)	Dry pasta (0%, 5%, 10% silkworm powder substitute)	Overall preference	Not mentioned
Biró, Barbara et al.	2020	Cricket-enriched oat biscuit: technological analysis and sensory evaluation	Foods	https://doi.org/10.3390/foods9111561	Hungary	not defined	Sensory analysis CATA questionnaires	The aims of this study were to: i. present the usability of different amounts of insect powder in a biscuit product, ii. examine the technological effect of insect enrichment on the finished products, and iii. discover how the insect content of the products affects the overall liking (OAL), and which attributes are the drivers of liking.	n = 67 64.18% female; 35.82% male Age: 18-35; 67.16% 18-23 Education: Undergraduates or higher Previous insect consumption: 38.81% Residency: 55.22% capital city	ANOVA Tukey HSD Cohran’s Q test Correspondence analysis Principal coordinate analysis	House cricket containing flour mixture-based biscuit (0%, 5%, 10%, 15% cricket substitute)	Overall liking	Overall Liking on a 10-pt. Likert scale: 0% CP 6.57 5% CP 6.42 10% CP 5.49 15% CP 4.78
Brunner, Thomas A. & Nuttavuthisit, Krittinee	2019	A consumer-oriented segmentation study on edible insects in Switzerland and Thailand	British Food Journal	https://doi.org/10.1108/BFJ-08-2018-0526	Switzerland	not defined	Digital questionnaire	The goal of the present research was to conduct a consumer-oriented segmentation based on attitudes towards and willingness to engage in eating insects.	n = 542 56% female; 44% male Mage: 54	Hierarchical cluster analysis (Ward’s method + quadratic Euclidean distances)	19 insect-based products (not completely listed in paper)	Willingness to eat insects	9.3% ready for entomophagy		1		1		1		1		1	1
Burt, Kate G. et al.	2020	Acceptance of using cricket flour as a low carbohydrate, high protein, sustainable substitute for all-purpose flour in muffins	Journal of Culinary Science and Technology	https://doi.org/10.1080/15428052.2018.1563934	USA	not defined	Mixed-methods appraoch Sensory analysis - blind tasting Product labelled 'high protein' (contains cricket-flour) Open-ended questions	The purpose of this study is to explore the potential for substituting cricket flour (CF) for all-purpose flour (AP) in muffins in terms of consumer acceptability (enjoyment, palatability, and sensory appeal), and to compare the nutritive value of CF and AP muffins.	n = 198 46% female; 51.5% male; 2.5% unknown MAge: 24 Ethnicity: 50.0% Hispanic; 18.1% African American/Black; 13.1% Asian/Pacific Islanders; 10.6% Caucasian; 1% Native American; 6.0% ‘other’; 1% unknown	T-test	Banana chocalate muffins with 1) cricket 2) all purpose flour	Consumer acceptability (enjoyment, palatability, and sensory appeal),	Not mentioned
Caparros Megido, Rudy et al.	2014	Edible insects acceptance by Belgian consumers: Promising attitude for entomophagy development	Journal of Sen	https://doi.org/10.1111/joss.12077	Belgium	not defined	Tasting opportunity Pre- and post-tasting questionnaire	This study was performed to assess the perception of entomophagy in the Belgian population.	n = 189 44.4% female; 55.6% male Age: 9.5% < 13; 30.2% 13-18; 16.9% 19-25; 26.5% 26-45; 16.9% >45	χ2-test ANOVA	1) Baked/boiled crickets & mealworms 2) Crushed insect mix (backed crickets & mealworms) 3) Baked mealworms flavored with vanilla/ paprika/ chocolate coated	Willingness to eat insects in the future	> 70% of participants tasted all preparations		1		1		1		1
Caparros Megido, Rudy et al.	2016	Consumer acceptance of insect-based alternative meat products in Western countries	Food Quality and Preference	https://doi.org/10.1016/j.foodqual.2016.05.004	Belgium	2014	Sensory analysis Questionnaire	In this study, a survey on entomophagy perception and hedonic tests were realized to assess the level of sensory-liking of hybrid insect-based burgers (beef, lentils, mealworms and beef, mealworms and lentils).	n = 79 56% female; 44% male 18 - 25 year old university students	ANOVA with a general linear model	Insect burger (invisible mealworms)	Overall liking of the four tested burgers	Appearance, taste and smell of beef burgers better rated than mealworm/beef combination and mealworm/lentil combination		1		1
Castro, Mauricio & Chambers, Edgar	2018	Willingness to eat an insect based product and impact on brand equity: A global perspective	Journal of Sensory Studies	https://doi.org/10.1111/joss.12486	USA; UK; Spain; Australia	not defined	Global survey	The objectives of this study were to (a) investigate willingness to eat insect-based products and (b) to determine the impact of adding insect-based products on brand equity.	n = 7800 total n = 630 each country 50% female; 50% male	Kendall's correlation coefficient scores Multinomial logistic regression ANOVA	Product containing insect-powder (Not further specified)	Willingness to eat an insect based product	Willingness to try: Spain: ~32% Australia: ~34% USA: ~35% UK: ~36%
Castro, Mauricio & Chambers, Edgar	2019	Consumer avoidance of insect containing foods: Primary emotions, perceptions and sensory characteristics driving consumers considerations	Foods	https://doi.org/10.3390/foods8080351	USA; UK; Spain; Australia	not defined	Gloabl survey	In consequence, this study aims to understand more thoroughly the psychological and sensory reasons for not eating insects. It does not seek to understand physical or social factors such as allergies or religious restrictions.	n= 7560 total n = 630 each country 50% female; 50% male	Multiple regression	Product containing insect-powder (Not further specified)	Willingness to eat food containing insect powder	Not mentioned
Castro, Mauricio et al.	2020	Consumer acceptability in the USA, Mexico, and Spain of chocolate chip cookies made with partial insect powder replacement	Journal of Food Science	https://doi.org/10.1111/1750-3841.15175	USA; Spain	not defined	Sensory analysis (3 conditions) Questionnaire Consumers reveived list of 50+ possible ingredients that they could choose to read or not. Cricket powder at approximately 35th position.	This study aims to evaluate the consumer acceptance of a choco- late chip cookies made with cricket flour at different formula ra- tios in three different countries/regions of the world.	n = 600 total nUSA = 200 50% female; 50% male nSpain = 200 50% female; 50% male	Tukey multiple range test	Chocolate chip cookie (0%, 15%, 30% cricket flour substitute)	Overall liking of chocolate chip cookies	Overall liking (10-pt. Likert scale): USA: 0% CP 6.62 15% CP 6.39 30% CP 5.89 Spain: 0% CP 6.20 15% CP 6.74 30% CP 5.28		1		1		1		1
Cavallo, Carla & Materia, Valentina C.	2018	Insects or not insects? Dilemmas or attraction for young generations: A case in Italy	International Journal on Food System Dynamics	https://doi.org/10.18461/ijfsd.v9i3.932	Italy	not defined	Exploratory analysis Digital questionnaire Pictures of products labels	The aim of the study is to verify the willingness to buy and consume insects as food of a specific part of society, the young generations.	n = 135 46% female; 54% male Age: 44.5% Millenials (age 18-24); 55.5% age 25-35 Education: 48% High‐school degree; 30% Lower degree; 22% Post‐degree	Rank‐ordered logistic regression	Whole insects + products made of insect flour (not further specified)	Willingness to buy	Not mentioned
Chan, Eugene Y.	2019	Mindfulness and willingness to try insects as food: The role of disgust	Food Quality and Preference	https://doi.org/10.1016/j.foodqual.2018.08.014	Australia	not defined	Experimental approach Questionnaire Audio tracks to induce a mindfulness or a mind-wandering state	We investigate whether and how mindfulness might impact willingness to try eating 24 insects.	n = 155 undergraduate 43.2% female; 56.8% male Age: M: 20.94; SD: 2.22 Previous insect consumption: 0% Religion: 35.5% atheists; 32.3% agnostic; 27.1% religious; 5.2% other Political: 38.7% Labors; 42.6% Liberal-National Coalition; 18.7% other	2x2 ANOVA Moderated mediation analysis	Silkwormprotein-based drink	Willingness to try the insect-based drink as the dependent variable	Not mentioned
							Experimental approach Questionnaire Text-based instructions to induce mindfulness or a mind-wandering state in students Instructor consumed product		n = 204 49.5% female; 50.5% male Mage: 21.01; SD: 2.13 Undergraduate students Previous insect consumption: 0% Religion: 36.8% atheists; 35.9% agnostic; 25% religious; 2.5% other Political orientation: 36.8% Labors; 44.1% Liberal-National Coalition; 19.1% other	Regression Analysis moderated mediation analysis	Silkwormprotein-based drink		Not mentioned
Chow, Ching-Yue et al.	2021	School children cooking and eating insects as part of a teaching program – Effects of cooking, insect type, tasting order and food neophobia on hedonic response	Food Quality and Preference	https://doi.org/10.1016/j.foodqual.2020.104027	Denmark	not defined	Cooking activities Taste tests (self-prepared / served) Paper questionnaire	The present study aims to evaluate the effect of involving children in cooking activities, including tactile interactions with edible insects, on their willingness to taste and hedonic response to foods containing insects, and to explore the relationship between children’s food neophobia level and their acceptance of insect foods.	n = 148 Mage: 12.0; SD: 1 School children	Generalised linear mixed model logistic regression	Danish snack, havregrynskugler (oatmeal balls) with grasshopper pieces and mealworm powder	Children’s willingness to taste the insect oatmeal balls	89.5% tried insect oatmeal balls
Cicatiello, Clara et al.	2016	Consumer approach to insects as food. Barriers and potential for consumption in Italy	British Food Journal	https://doi.org/10.1108/BFJ-01-2016-0015	Italy	2015	Exploratory survey Pictures of products Questionnaire (face-to-face interviews)	To explore the willingness of Italian consumers to taste insect-based products in order to profile a potential target for marketing insect-based products.	n = 201 55% female; 45% male Mage: 42.8; SD: 16.2 Education: 19% low; 49% secondary; 32% higher Diet: 37% vegetarians	Binary logistic regression model	1) Insect-based preparation (different species and lifestages) comparable to sushi 2) Fried insects 3) Skewers with pupae 4) Plate with larvae and pupae with vegetables 5) Meat burger with larvae on top	Willingness to try insect-based food products	26% willing to try insect-based foods		1	1			1		1		1	1
Cicatiello, Clara et al.	2020	How does it taste? Appreciation of insect-based snacks and its determinants	International Journal of Gastronomy and Food Science	https://doi.org/10.1016/j.ijgfs.2020.100211	Italy	2019	Sensory analysis Questionnaire	This study aims to contribute to the research on Western consumer liking of insect-based preparations utilising a tasting panel with young participants, analysing consumer liking of four different insect-based snacks and the determinants behind these opinions.	n = 62 47% female; 53% male Age: 18-35; Mage: 24.01 Students Residency: 22% city; 56% region; 18% country; 4% foreign Previous insect consumption: 19.5%	ANCOVA	1) Tortilla chips with 15% cricket flour 2) Dried whole crickets with salt and vinegar 3) Chocolate bar with figs and 5.5% cricket flour 4) Dried whole mealworms with caramel	Overall liking reported for each product	Overall liking on 9pt. Likert scale Mean: 6.48		1		1		1		1						1		1
Circus, Victoria Emma & Robison, Rosie	2019	Exploring perceptions of sustainable proteins and meat attachment	British Food Journal	https://doi.org/10.1108/BFJ-01-2018-0025	UK	not defined	Mixed-methods approach Focus-group interviews Digital questionnaire Information on alternative proteins	The main aims of this study were to develop a more in-depth understanding of the key drivers and barriers to perceived personal consumption of three alternative proteins.	n = 139 Pro-environmental self selection bias No sociodemographic information Diet: 46.8% meat-eaters; 20.9% vegan; 12.9% vegetarian; 6.9% pescetarian; 5.0% avoiding meat at certain times; 2.9% avoiding certain types of meat; 5.0% another type of meat-excl	2 × 2 Pearson’s χ2-test	Edible insects (Not further specified)	Personal willingness to try an alternative protein	25.9% willing to eat insects
Conti, Cecilia et al.	2018	Survey on food preferences of university students: from tradition to new food customs?	Agriculture	http://dx.doi.org/10.3390/agriculture8100155	Italy	2016	Digital questionnaire Description of possible future food scenario (entomophagy) provided Picture of nutrition information label	The main aim of this study was to evaluate the university students’ propensity and willingness towards terrestrial invertebrates (insects and earthworms) as a future food source.	n = 3556 University students 69% female; 31% male Age: 18–29	General linear model (Proc GLM, SAS)	Food preparations containing insects: 1) Salty/sweet snacks 2) Hamburger 3) Meatballs 4) Traditional dishes 5) Vegetarian/Vegan dishes Not further specified	Willingness to try	WTT on 7 pt.-scale: Salty snack: 4.56 Sweet snack: 4.13 Hamburger: 3.98 Traditinal dish: 3.28 Vegetarian dish: 3.25		1	1
De Boer, Joop et al.	2013	Motivational differences in food orientation and the choice of snacks made from lentils, locusts, seaweed or "hybrid" meat	Food Quality and Preference	https://doi.org/10.1016/j.foodqual.2012.07.008	Netherlands	2010	Digital questionnaire	The aim of the present paper is to examine the relationship be- tween motivational differences in food orientation and the choice of snacks made from lentils, locusts, seaweed or ‘‘hybrid’’ meat.	n = 1083 50% female; 50% male Age: 18-92; Mage: 49.5 Education: 24% primary; 51 % upper secondary; 25% tertiary education level	Multinomial logistic regression	Snacks made from insects "such as locust" (Not further specified)	3 different snack choices (one insect-based product)	4% willing to taste (choice between various alternative proteins)
Delicato, Claudia et al.	2020	Consumers’ perception of bakery products with insect fat as partial butter replacement	Food Quality and Preference	https://doi.org/10.1016/j.foodqual.2019.103755	Belgium	2017	Sensory analysis (blind tasting) Questionnaire (CATA, RATA)	This study investigates the potential of bakery products containing black soldier fly larvae fat (BSF LF) as an ingredient.	n = 344 3 Conditions: Cakes: n = 102 (61% female; 39% male; Mage: 27) Cookies: n = 110 (56% female; 44% male; Mage: 24) Waffles: n = 132 (55% female; 45% male; Mage: 24)	ANOVA χ2-test	Cakes, waffles, cookies (0%, 25%, 50% black soldier fly larvae fat substitute)	Willingness to pay for bakery products with insect substitute	Liking score 9-pt. Likert scale: Cake 25%: 6.7 Cake 50%: 6.1 Cookie 25%: 6.3 Cookie 50%: 5.5 Waffle 25%: 6.2 Waffle 50%: 6.1
De-Magistris, Tiziana et al.	2015	Paying to see a bug on my food: How regulations and information can hamper radical innovations in the European Union	British Food Journal	https://doi.org/10.1108/BFJ-06-2014-0222	Netherlands	2012	Choice experiment Five information conditions Five digital questionnaires	Examine the role of the ENFR on consumers’ acceptance of and willingness to pay (WTP) for insect-based food products.	n = 155 50.1% female; 49.9% male Age: 47.71% 18-35; 30.07% 35-54; 15.03% 55-64; 7.19% >64 Education: 58.17% high school Prev insect consumption: 38.56% Income over 2,500€: 28.8 %	G-MNL G-MNL model with Cholesky matrix	Delicatessen similar to sushi food but insect-based	Willingness to pay	Not mentioned
Detilleux, Loïc et al.	2021	Edible insects, what about the perceptions of Belgian youngsters?	British Food Journal	https://doi.org/10.1108/BFJ-08-2020-0754	Belgium	not defined	Paper-based questionnaire Tasting opportunity Entomophagy lecture (after survey)	The purpose of this study is to assess the perceptions of youngsters towards edible insects.	n = 151 45.7% female; 54.3% male Age: 55.3% 9-13; 44.7% 14-17	ANOVA	Falafels (20% mealworm flour substitute)	General attitudes towards edible insects	67 children (79.76%) and 60 teenagers (89.55%) willing to consume mealworm-based falafel						1		1
Dupont, Jacqueline & Fiebelkorn, Florian	2020	Attitudes and acceptance of young people toward the consumption of insects and cultured meat in Germany	Food Quality and Preference	https://doi.org/10.1016/j.foodqual.2020.103983	Germany	2018	Paper–pencil questionnaire Description and image of products	This study examined which factors determine children's willingness to consume insect-based foods or cultured meat.	n = 718 57.5% female; 42.5% male Age: M: 13.67 SD:2.31 Diet: 20.3% flexitarian; 0.4% vegan; 7.4% vegetarian Previous insect consumption: 23.3%	Wilcoxon signed-rank test Multiple hierarchical regression	1) Cultured-meat burger 2) Insect-based burger (Buffalo worms)	Willingness to consume composed of 1) Willingness to try 2) Willingness to substitute	38.9% willing to consume insect burger		1		1		1	1
Elorinne, Anna-Liisa et al.	2019	Insect consumption attitutes among vegans, non-vegan vegetarians, and omnivores	Nutrients	https://doi.org/10.3390/nu11020292	Finland	not defined	Self-administered questionnaire	We examine Finnish consumers’ intentions to consume foods of insect origin in the near future in three different dietary groups (omnivores, non-vegan vegetarians, and vegans).	n = 567 66.84 % female; 33.16% male Age: 25 - 49 Education: 5.8% comprehensive; 28.4% senior high school/vocational school; 58.9% academic degree; 6.5% higher academic degree Diet: 73% omnivorous; 5% vegan; 22% non-vegan vegetarian Residency: 78.5% city; 21.5% rural	χ2-test	Foods of insect origin (Not further specified)	Willingness to consume foods of insect origin	Not mentioned
Fasanelli, Roberto et al.	2020	Social representations of insects as food: An explorative-comparative study among millennials and x-generation consumers	Insects	https://doi.org/10.3390/insects11100656	Italy	2020	Mixed-methods approach Exploratory survey Hierarchical evocations technique Digital questionnaire Projective sensory experience (PSE) (imagined tasting)	Starting from these premises, the present contribution mainly aims at studying the social representation of entomophagy in the structural approach, which means discovering the constitutive elements of its structure (central core and peripheral schemes) and its content (opinions, attitudes, intentions, and generative processes). The following research questions summarize the core proposals: 1. Do …	n = 154 87.8% female; 41.6% male Age: 19-79 M: 43.07 SD: 14.11 Education: 1.9% Middle school; 20.8% High school; 16.9% Bachelor's; 32.5% Master's; 27.9% Post-Grad/PhD Marital status: 1.3% civilly unit; 3.9% divorced; 51.3% married; 1.3% separated legally; 41.6% single; 0.6% widower Residency: 8.4%low urbanization; 39% medium urbanization; 52.6% high urbanization Diet: 3.2% flexitarian; 0.6% frutt…	Non-parametric version of two-way analysis of variance (ANOVA, Scheirer–Ray–Hare test)	Insect dish (Not further specified)	Intention to eat insects	Not mentioned		1	1
Fischer, Arnout R.H. & Steenbekkers, Bea	2018	All insects are equal, but some insects are more equal than others	British Food Journal	https://dx.doi.org/10.1108%2FBFJ-05-2017-0267	Netherlands	2014	2 level (no prior experience – prior experience with eating insects) quasi-experimental factor Digital questionnaire	The current paper aims to provide insight into how different insects evoke different levels of willingness to eat these insects by consumers.	Sampling included an active search for participants with experience in eating insects n = 140 36% female; 54% male; 10% unspecified Age: M: 24.9 SD: 7.2 Students Previous insect consumption: 45%	Logistic regression MANOVA ANOVA	Set of 17 insects (compare paper for details)	Willingness to eat an individual insect	Compare Table 2 in paper
Gere, Attila et al.	2017	Readiness to adopt insects in Hungary: A case study	Food Quality and Preference	https://doi.org/10.1016/j.foodqual.2017.02.005	Hungary	2016	Questionnaire	The aim of our study was to map the readiness to adopt insects of Hungarian consumers.	n = 400 Gender: 65% female; 35% male Age: M: 25.50; SD: 11.7 Education: 45% primary/secondary; 55% higher Residency: 3% capital city; 32% cities; 25% rural Occupation: 44.25% students; 45.75% employed; 1.25% unemployed; 8.75% other	Zero inflated Poisson regression	Insect-based food (Not further specified)	Readiness to adopt insects as a meat substitute	16% ready to adopt insects as meat substitute		1	1			1		1		1		1
Gmuer, Angelina et al.	2016	Effects of the degree of processing of insect ingredients in snacks on expected emotional experiences and willingness to eat	Food Quality and Preference	https://doi.org/10.1016/j.foodqual.2016.07.003	Switzerland	not defined	Within-subjects design Between-subjects design Pictures of products	The present study explored the emotional expectations that people from a Western country may have towards the consumption of insect snacks varying in the degree of processing of the insect ingredient. In addition, we explored the influence of emotional expectations on WTE and compared the ratings of the insect snacks to a well-established snack to estimate market success.	n = 428 50.9% female; 49.1% male Mage: 45.2 SD 12.7 Education: 5.8% compulsory education; 54.7 % secondary; 16.4% higher vocational education; 22.9% collgege/university 94.6% native (Swiss-)German speakers	MANOVA ANOVA Multiple linear regression principal component analysis (PCA) with VARIMAX rotation	1) Regular tortilla chips 2) Tortilla chips containing cricket flour 3) Tortilla chips containing deep-fried cricket bits 4) Tortilla chips and deep-fried crickets 5) Deep-fried crickets	Willingness to eat (WTE)	Low WTE (10-pt. scale) between 4.86 - 3.2
Gómez-Luciano, Cristino Alberto et al.	2019	Consumers’ willingness to purchase three alternatives to meat proteins in the United Kingdom, Spain, Brazil and the Dominican Republic	Food Quality and Preference	https://doi.org/10.1016/j.foodqual.2019.103732	UK; Spain	2017	Digital + paper questionnaire Descriptions of alternatives to meat proteins	For this reason, the present study analyses the willingness to purchase (WTPu) three alternative dietary protein sources.	UK n = 180 51.7% female; 48.3% male Age: 35.0% <25; 48.9% 25-54; 13.9% 55-64; 2.2% >65 Spain n= 200 47% female; 50.5 male; 2.5 div/no answer Age: 28.5% <25; 56.0% 25-55; 8.0% 55-64; 7.5% >64	Binary logistic regression ANOVA (Compare between countries) Bivariant Pearson correlation	Insect-based protein (Not further specified)	Willingness to purchase (WTPu)	23.5% British and ~17% Spanish participants willing to purchase																						1	1
Gómez-Luciano, Cristino Alberto et al.	2019	Towards food security of alternative dietary proteins: A comparison between Spain and the Dominican Republic	Amfiteatru Economic	http://dx.doi.org/10.24818/EA/2019/51/393	Spain	2017	Digital questionnaire Face-to-face survey	The aim of this research is to get insight on consumers’ food attitudes in order to achieve food security of four alternatives to meat proteins, namely, plant-based proteins, mycoproteins, cultured meat proteins and insect proteins in different development contexts in Spain and the Dominican Republic.	n = 200 47% female; 50.5 % male; 2.5 % div/ no answer Age: 16-83 Mage: 35.5 Education 10.5% primary; 89.5% undergraduates or higher Residency: 65% urban; 35% rural	Pearson's χ2-test Principal component analysis Electre I Method	Insect-based protein (Not further specified)	Willingness to consider and try the alternative dietary proteins	34.5% willing to try
Grasso, Alessandra C. et al.	2019	Older consumers’ readiness to accept alternative, more sustainable protein sources in the European Union	Nutrients	https://doi.org/10.3390/nu11081904	UK; Netherlands; Poland; Finland; Spain	2017	Questionnaire Short information on products	This study investigated the readiness of older adults to accept the consumption of the following alternative, more sustainable protein sources: plant-based protein, insects, single-cell protein, and in vitro meat.	n = 1825 49.6% female; 50.4% male Age: 55.9% 65-69; 44.1% 70-90 Education: 59.6% below tertiary; 40.4% tertiary or higher Perceived financial situation: 16.4% have some or severe difficulties; 38.3% get by alright; 45.3% manage quite or very well Living condition: 30.6% lives alone; 69.4% lives with others Responsibility for food purchases: 70.3% does most of food shopping; 19.6% shared responsib…	Ordinal logistic regression analysis t-test χ2-test Exploratory factor analysis	Insect-based protein (Not further specified)	Acceptance to consume food products containing various dietary protein sources	9% finding consumption of insect-based protein acceptable		1	1			1		1		1	1											1	1
Hartmann, Christina & Siegrist, Michael	2016	Becoming an insectivore: Results of an experiment	Food Quality and Preference	https://doi.org/10.1016/j.foodqual.2016.03.003	Switzerland	2015	Between-subject design Computer-administered questionnaire Tasting opportunity Picture of and information on products	Whether or not a willingness to eat whole insects increases as a consequence of positive experiences with a processed insect product.	n = 104 Age: 18 - 65	Multiple linear regression	1) Insects in general 2) Deep-fried silkworms 3) Deep-fried crickets	Willingness to eat unprocessed insects	Not mentioned
Hartmann, Christina et al.	2015	The psychology of eating insects: A cross-cultural comparison between Germany and China	Food Quality and Preference	https://doi.org/10.1016/j.foodqual.2015.04.013	Germany	2014	Questionnaire Product benefit information	A central focus in the present study is a comparison of two countries, i.e. Germany and China, with different cultural exposures to insects as food, to explore consumers’ perceptions and cognitive associations with insects.	n = 502 52% female; 48 % male Mage: 44.3, SD: 14.2 Education: 7.6% low; 60.4% middle; 31.9% higher Residency: 67.5% city; 6.5% suburb; 25.9% rural	Multiple linear regression analyses	1) Deep-fried silkworms 2) Deep-fried crickets 3) Cookies based on cricket flour 4) Chocolate chip cookie based on cricket flour 5) Silkwormprotein-based drink	Readiness to eat insects/insect-based foods	Willingness to eat on 10-pt. scale: 3.3		1		1		1		1		1		1
Higa, Jennifer E. et al.	2020	Americans’ acceptance of black soldier fly larvae as food for themselves, their dogs, and farmed animals	Food Quality and Preference	https://doi.org/10.1016/j.foodqual.2020.104119	USA	not defined	Questionnaire Description and pictures of insect	This paper investigates consumer attitudes towards Hermetia illucens larvae (aka Black Soldier Fly Larvae; BSFL) and other insects in two forms: dried whole insects and insect flour incorporated into a familiar food.	n = 214 42% female; 58% male Mage: 36.22; SD: 10.52 Education: 55% higher educated Diet: 83% omnivores; 9% reducetarians; 5% vegetarians; 2% partial vegetarians	ANOVA (Greenhouse-Geisser corrections)	Black soldier fly larvae fat	Willingness to eat insects as food and feed	72% (flour) and 68% (fat) willing to eat insect-based products
Iannuzzi, Enrica et al.	2019	The willingness to consume insect-based food: An empirical research on italian consumers	Agricultural Economics	https://doi.org/10.17221/87/2019-AGRICECON	Italy	not defined	Digital questionnaire Different varieties of pizza submitted to sample	To investigate Italian consumers’ behaviours with respect to food made with novel ingredients, specifically insects-based food.	n = 587; n = 175 "good distribution of the gender item" Age: 43% 18-25; ~16% 26-35 years; 20% 36-45; 15% 46-55 years; 6% >56	Mean value and standard deviation	Pizza 1) Substituted with cricket flour 2) Substituted with spirulina algae 3) Substituted with cricket flour and spirulgina algae	"the paper does not focus at all on any kind of willingness to eat, to consume, to pay"	Not mentioned
Jensen, Niels Holm & Lieberoth, Andreas	2019	We will eat disgusting foods together – Evidence of the normative basis of Western entomophagy-disgust from an insect tasting	Food Quality and Preference	https://doi.org/10.1016/j.foodqual.2018.08.012	Denmark	not defined	Digital questionnaire Pictures of products Surprise tasting opportunity Follow-up questionnaire	In the present study, we investigated the assumption that Westerners’ insect eating disgust reflects fear of contamination by testing the predictive power of PDS and PI on measures of insect eating disgust, self-reported WTE insects, and, actual insect eating behavior at a tasting session.	n = 189 84% female; 16% male M = 21.7 years old Undergraduate students	Correlation analysis Multivariate logistic regression analyses T-test	1) Spring rolls with visible mealworms 2) Spring rolls with invisible mealworms (15% mealworm-flour) 3) Buttermilk soup with visible mealworms 4) Buttermilk soup with invisible mealworms (15% processed mealworms)	1) Tasting behavior 2) WTE mealworms 3) WTE food w/ invisible mealworms 4) WTE food w/ visible mealworms	81% tasted mealworms
Jones, Verity	2020	'Just don't tell them what's in it': Ethics, edible insects and sustainable food choice in schools	British Educational Research Journal	https://doi.org/10.1002/berj.3655	UK	not defined	Mixed-methods approach Pre- and post-questionnaires Open-ended questions Tasting opportunity Focus-group interviews	In this article, I will consider how young people negotiate ethical understandings surrounding food choices in the face of sustainable options, and the barriers and opportunities to this understanding as a result of recent policy change in Wales.	n = 187 Pupils grade 2 - 9; aged 7 - 14	A Mixed-methods evaluative approach based on interpretivist theory	VEXo (meat alternative containing vegetables and edible insect protein)	Acceptance of edible insects for lunch in school	WTE after workshop between 45% and 60%
Kane, Briana & Dermiki, Maria	2021	Factors and conditions influencing the willingness of Irish consumers to try insects: a pilot study	Irish Journal of Agricultural and Food Research	https://doi.org/10.15212/ijafr-2020-0126	UK	2018	Mixed-methods appraoach Digital questionnaire 12 “Willingness to Consume” conditions	The aim of the current study is to understand the factors that affect willingness to consume insects among Irish consumers.	n = 268 53.4% female; 46.6% male Age: 24.6% <20; 35.1% 21-30; 17.5% 31-40; 14.2% 41-50; 7.1% 51-60; 1.5% >61 Education: 37.7% Secondary; 42.5% Tertiary; 19.8% Postgraduate University Course: 36.7% Nurtition/food/health; 6,8% Environmental sience; 26.6% Other sicence; 14% Engineering; 10.1% Computer science; 2.6& Englisch/arts; 2.6% Business Diet: 89.6% No specific diet; 1.1% Gluten free; 0.7% Pes…	χ2-test Mann– Whitney U Kruskal-Wallis	Edibe insects (Not further specified)	1) Willingness to try 2) Willingness to consume insects according to 12 “Willingness to Consume” conditions	55.2% willing to try insects		1	1			1		1		1		1
Kornher, Lukas et al.	2019	Disgusting or innovative-consumer willingness to pay for insect based burger patties in Germany	Sustainability	https://doi.org/10.3390/su11071878	Germany	2016	Choice experiment Three information conditions: 1) information on negative consequence of meat consumption + tastiness of insect food 2) neutral information on safety of entomophagy 3) no information	Provide concrete willingness-to-pay estimates for one insect-based product in comparison to the conventional meat based product.	n = 261 73.2% female; 26.8% male Average age: 30.85 Vegetarians excluded Previous insect consumption: 26%	Ordinary logit regression	Insect burger (patty made of beef and pulverized insects)	Willingness-to-pay	40% willing to eat insects		1	1			1		1		1	1
Kostecka, Joanna et al.	2017	Evaluation of insect-based food acceptance by representatives of polish consumers in the context of natural resources processing retardation	Journal of Ecological Engineering	https://doi.org/10.12911/22998993/68301	Poland	not defined	Mixed-methods approach Questionnaire (closed and open questions)	The purpose of the present study was to examine opinions of selected Polish consumers related to their acceptance of insect-based food as an alternative source of nutrients.	n = 210 50% female; 50% male Age groups 16.6% each: 18-29; 30-55; >55 Education: 1.4% primary; 41.5% secondary; 57.1% higher Residency: 77.6% urban areas; 22.4% rural	Mean values	1) Insect-based food in general 2) Protein bar with cricket-flour	Attitudes towards insect-based food	37.1% willing to try
Kouřimská, Lenka et al.	2020	Attitude of assessors in the Czech Republic to the consumption of house cricket Acheta domestica L. – A preliminary study	Czech Journal of Food Sciences	https://doi.org/10.17221/49/2019-CJFS	Czech Republic	not defined	Sensory analysis Questionnaire	The aim of this work was to determine the sensory acceptability of edible insect samples for a Central European population and to compare their attitudes towards insect consumption with the results of Western European studies where entomophagy is more common.	n = 98 81.6% female; 18.4% male Age: 88.8% 18-25; 11.2% 26-45	T-test ANOVA χ2-test	Baked crickets	Interest in eating insects	69.4% willing to try		1		1		1		1	1
Kulma, Martin et al.	2020	Insect consumption in the Czech Republic: what the eye does not see, the heart does not grieve over	Journal of Insects as Food and Feed	https://doi.org/10.3920/JIFF2020.0020	Czech Republic	not defined	Digital questionnaire Neutral information on entomophagy	This paper aims to report the current experiences of Czech inhabitants with insects as food. Additionally, we investigated their willingness to include insects in their diets, their economic needs and their preferences regarding insect species.	n = 1340 63.3% female; 35.8% male; 0.8% unidentified Age: 45.9% 15-25; 40.8% 26-47; 13.4% >48 Education: 3% primary; 51.6% secondary; 45.4% tertiary Residence (thousand inhabitants) 27.3% <9.99; 29% 10-99; 43.7% >100	Pearson’s χ2-test Fishers exact tests Logistic regression model Multinominal logistic regression model	Edible insects (Not further specified)	Willingness of respondents to buy insect products	35.5% with no entomopahgy experience willing to try insects		1	1			1			1	1		1		1	1
La Barbera, Francesco et al.	2018	Understanding Westerners’ disgust for the eating of insects: The role of food neophobia and implicit associations	Food Quality and Preference	https://doi.org/10.1016/j.foodqual.2017.10.002	Italy	not defined	Computer-based experiment Implicit association test Participants received chocolate bar with proteins from crickets. Follow-up questionnaire.	In the present paper we pursued the following aims: 1. Testing and distinguishing the significance and power of the effect of food neo-phobia and disgust on the intention to eat insect-based food. 2. Understanding the relationships between disgust and implicit atti- tude towards insects.	n = 118 University Students No Vegans/Vegetarians 49.2% female; 50.8% male Mage: 23.95; SD: 4.2	Partial least square path model	Chocolate bar with peanuts enriched with proteins from crickets (53 g)	Intention to introduce insect-based food in their diet	Not mentioned
La Barbera, Francesco et al.	2020	A self-report measure of attitudes toward the eating of insects: construction and validation of the Entomophagy Attitude Questionnaire	Food Quality and Preference	https://doi.org/10.1016/j.foodqual.2019.103757	Denmark	2017	Digital questionnaire (developed and applied EAQ)	The aim of the work is to develop a new instrument to measure individuals’ attitude toward the eating of insects, the Entomophagy Attitude Questionnaire (EAQ). A second aim is to explore the factorial structure of the attitude towards entomophagy.	n = 975 50.2% female; 49.1% male Age: 25.5% 18-35; 37.4% 36-55; 37% 56-75 Education: 25.3% secondary school; 15.3% High school; 37% vocational eductaion; 13.6% Bachelor's degree; 5.9% Master's degree; 0.6% PhD; 2.2% other	Pearson's correlation Regression (not defined)	1) Mealworms 2) Grasshoppers 3) Ants (Preparation form not specified)	Intention to eat insects	Not mentioned
					Italy				n = 543 59.9% female; 40.1% male Mage: 28.03; SDage: 11.9		1) Mealworms 2) Grasshoppers 3) Ants (Preparation form not specified)		Not mentioned
Lammers, Patrik et al.	2019	Acceptance of insects as food in Germany: Is it about sensation seeking, sustainability consciousness, or food disgust?	Food Quality and Preference	https://doi.org/10.1016/j.foodqual.2019.05.010	Germany	2018	Digital questionnaire Introduction to the Novel Food Regulation Pictures and description of products	The overall objective of this study is to investigate the willingness of Germans to consume insect-based food after the Novel Food Regulation has come into force and which factors have the greatest influence on it.	n = 516 48.4% male 51.6% female Age: 18 - 87 years; average 47; SD = 16; M = 49 Education: highly educated (52.3% upper secondary education certificate; 36.4% secondary education certificate; 10.5% a lower secondary education certificate Diet: 1.7% vegans; 4.3% vegetarians	Wilcoxon signed-rank test Spearman correlation Hierachical multiple regression	1) Insect burger (ground buffalo worms) 2) Freeze-dried buffalo worms	Willingness to consume (WTC) com- posed of three items: (1) “willingness to try” (WTT) (2) “willingness to buy” (WTB) (3) “willingness to substitute” (WTS)	41.9% willing to consume insect-based burger 15.9% willing to consume buffalo worms		1	For unprocessed insects	For processed insects		1		1		1		1
Laureati, Monica et al.	2016	New sustainable protein sources: Consumers' willingness to adopt insects as feed and food	Italian Journal of Food Science	https://doi.org/10.14674/1120-1770/ijfs.v476	Italy	not defined	Entomophagy benefit information Pre- and post information questionnaire Image and description of products	Based on these assumptions, the first aim of the present study was to evaluate the willingness of Italian consumers to adopt insects as part of animal and human diets and to investigate which are the main factors (e.g., socio-demographic factors, food neophobia and involvement in sustainability issues) that affect readiness to use this alternative food source. second objective of the study was to…	n = 341 65.4% female; 34.6% male Mean Age: 31.9; SD: 15.6 Monthly household income: 30.3% <1500€; 45.3% 1500 - 3000€; 24.4% >3000€ Residency: 40.5% City; 59.9% Small Town 47.2% University students/staff 52.8% Outside University	ANOVA Pearson’s correlation	1) Cereal bar containing insects 2) Chocolate-coated grasshoppers 3) Biscuits containing insect flour 4) Lollipop containing larvae 5) Risotto containing larvae 6) Apple salad with insects 7) Cheese with larvae 8) Tequila with larvae	Willingness to use insects as a food source for humans and animals	21.1% willing to eat insect-based foods 31.3% willing to eat insects "in a specific eating context"		1	1			1			1					1		1
Le Goff, Gaëlle & Delarue, Julien	2017	Non-verbal evaluation of acceptance of insect-based products using a simple and holistic analysis of facial expressions	Food Quality and Preference	https://doi.org/10.1016/j.foodqual.2016.01.008	France	not defined	Sensory analysis Applied facial expression coding system (FACES) Questionnaire 2x2 between-subjects design (protein-enriched products/insect protein-enriched products - congruent/incongruent flavor)	The aim of our study was to assess consumers’ emotional and non-verbal reactions to insect-based products.	n = 100 Biased group (staff and students from AgroParisTech) Age: 18-64 67% female; 33% male	Newman–Keuls pair-wise comparison tests Two-way ANOVA Correlation analysis	Plain chips with chicken, barbeque, strawberry and blackcurrent flavor (No insects)	Liking scores of chips	Average liking on 9-pt. scale: 5.5
Legendre, Tiffany S. & Baker, Melissa A.	2020	Legitimizing edible insects for human consumption: The impacts of trust, risk-benefit, and purchase activism	Journal of Hospitality & Tourism Research	https://doi.org/10.1177%2F1096348020914375	USA	not defined	Digital questionnaire	This study aims to investigate the relationships among consumer familiarity with edible insect food and media trust.	n = 423 50.1% female; 49.9% male Mean Age: 40.94; Median: 37 Education: 40% college/technical or vocational; 41.1% 4-year college Marital Status: 42.3% single; 35.5% married Household income: 34.8% 25,000-49,000$; 34.8% 50,000-99,999$	Partial least square structural equation modeling (PLS-SEM)	Edible insect food products (Not further specified)	Purchase intention	Not mentioned
Legendre, Tiffany S. et al.	2019	The impact of consumer familiarity on edible insect food product purchase and expected liking: The role of media trust and purchase activism	Entomological Research	https://doi.org/10.1111/1748-5967.12342	USA	not defined	Digital questionnaire	The objectives of this study are to explore the effects of regulator trust, perceived risk, and benefits on purchase activism and intent with relation to a new NBS to the food and sustainability crisis: edible insect foods.	n = 337 51.9% female; 48.1% male Average age: 41.25 Education: 42.1% four-year college four-year college; 38.0% college/technical or vocational schools Income level: 69.1% $25,000 - $99,999 Marital status: 43.0% single Ethnicity: 79.2% White/Caucasian	Partial Least Square Structural Equation Modeling (PLS-SEM)	Edible insect food products (Not further specified)	Purchase intention	Not mentioned
Lensvelt, Eveline & Steenbekkers, Bea	2014	Exploring consumer acceptance of entomophagy - A survey and experiment in Australia and the Netherlands	Ecology of Food and Nutrition	https://doi.org/10.1080/03670244.2013.879865	Australia; Netherlands	not defined	Digital questionnaire	This study aims to provide insight into which factors play a role in positively influencing the consumer acceptance of entomophagy among Dutch and Australian consumers.	n = 209 75 Australia; 134 Netherlands	Paired-samples t-tests Wilcoxon signed-rank test Mann-Whitney U test Kruskal-Wallis test Spearman’s Rank Order Correlation-test χ2-test Cramér’s V test	Edible insect food products (Not further specified)	Consumer's general attitute towards entomophagy	Not mentioned
					Australia		Questionnaire Tasting experiment Information conditions: 1) information about factors related to the product 2) information about social norms and trust 3) information about physiological factors 4) no information Questionnaire	The aim of the experiment was to determine whether providing different types of information, and the opportunity to try (food with) insects, would have an immediate influence on the participants’ general attitude toward entomophagy.	n = 131 63.4% female; 36.6% male Age: 5 <10; 7 11-20; 17 21-30; 22 31-40; 23 41-50; 29 51-60; 22 61-70; 5 71-80; 1 >80 Education: 9 None/ primary; 13 secondary; 19 apprenticeship/TAFE, 70 Bachelor's degree; 22 Master's degree/PhD	ANOVA Wilcoxon signed-rank test Mann-Whitney U test Kruskal-Wallis test Spearman’s Rank Order Correlation-test χ2-test Cramér’s V test	1) Roasted cricket 2) Cheese and sesame biscuits (33% insect-flour substitute made from crickets, mealworms and pupae)		62.4% ate insect-based product
Lombardi, Alessia et al.	2019	Willingness to pay for insect-based food: The role of information and carrier	Food Quality and Preference	https://doi.org/10.1016/j.foodqual.2018.10.001	Italy	2017	Multiple Price List, experimental design Phase 1: general information on products Phase 2: two infomation conditions (individual vs utilitarian benefits) Questionnaire	How do consumers behave in a non-hypothetical market when they have to express their preferences for specific insect-based products with different features? Do different information affect consumers’ choice? If yes, which types of information? What are the determinants of consumers WTP for insects based product? These are the four main research questions we addressed with the current study.	University students n = 200 40% female; 60% male Average Age: 20.5; 63% 18-20	Seemingly unrelated regression model (SUR)	1) Pasta with/without mealworm flour 2) Cookies with/without mealworm flour 3) Chocolate bars with/without mealworm flour	Non hypothetical willingness to pay (WTP)	Not mentioned		1		1		1			1
Lundén, Saara et al.	2020	Sensory and conceptual aspects of ingredients of sustainable sources—Finnish consumers’ opinion	Foods	https://doi.org/10.3390/foods9111669	Finland	2017	Digital questionnaire Image of products	The key motivator for this research was to find out the potential barriers and drivers for these food ingredients.	n = 1014 58.3% female; 41.5% male; 0.2% not specified Age: Mean 50.2; 21.9% 18-34; 24.9% 35-49; 30.7% 50-64; 22.6% 65-80 Eduction: 12.7% basic; 42.6 intermediate; 44.7% higher Residency:21.1% center of a large city; 26.9% center of a smaller city or municipality; 33.1% housing estate; 18.8% rural area Part of Finland: 23.3% South; 24.3% West; 24.2% East; 28.4% North Household type: 32.1% single; …	T-test ANOVA Mann–Whitney U-test Kruskal–Wallis test 1-way ANOVA	List of 30 raw materials including crickets, ants and beeswax	Willingness to try	23% willing to eat crickets 17% willing to eta ants		1	For ants	For crickets		1			1	1		1		1	1
Mancini, Simone et al.	2019	Factors predicting the intention of eating an insect-based product	Foods	https://doi.org/10.3390/foods8070270	Italy	2018	Lecture on entomophagy Tasting opportunity Pre- and Post tasting/information questionnaire	On the basis of these assumptions, the first aim of this study was to evaluate the willingness of consumers to adopt insects as food and to investigate the main factors (e.g., sociodemographic variables, food neophobia, and other behavioral constructs) that affect the intention to eat insects. The second aim was to investigate whether and how information can influence the willingness to taste ins…	n = 165 Students with bachelor's or master's degree	T-test Pearson correlation Exploratory Factor Analysis Structural Equation Model χ2-test Wilcoxon rank sum test	Bread (no insect content)	Willingness to try	40% participated in tasting session		1		1		1		1
Menozzi, Davide et al.	2017	Eating novel foods: An application of the Theory of Planned Behaviour to predict the consumption of an insect-based product	Food Quality and Preference	https://doi.org/10.1016/j.foodqual.2017.02.001	Italy	not defined	Digital questionnaire	Therefore, this study aims to predict the behaviour towards, and understand the main determinants of, the consumption of edible insects	n = 231 61.9% female; 38.1% male Mean age: 23.6 ± 3.8 Region: 72% Northern Italy, 8% Central Italy, 19% Southern Italy; 1 student abroad Subjects: 29% social; 55.8% food; 15.2% environmental sciences	Point-bisceral correlation Structural Equation Model	Chocolate chip cookie (10% cricket flour)	Intention to eat products containing insect flour in the next month	48.2% ate insect-based cookie		1	1			1		1										1			1
Modlinska, Klaudia et al.	2020	The effect of labelling and visual properties on the acceptance of foods containing insects	Nutrients	https://dx.doi.org/10.3390%2Fnu12092498	Poland	not defined	Part 1: Questionnaire Part 2: Tasting session/Behavioral experiment Part 3: Interview Products used do not contain insects or insect-derived ingredients Observed non-verbal behavioral indicators	In our study, we intended to check, first of all, whether the mere fact of providing information about insect content (label) would influence the sensory evaluation and acceptance of different foods. Secondly, we hoped to broaden the scope of the study by evaluating the effect of visibility of insect parts on the level of acceptance of insect-based foods	n = 99 81.8% female; 18.2% male Age: 18 - 45; average 22 mostly university students from big cities (>50,000 inhabitants)	ANOVA ANCOVA	No insect content 1) Cookies labelled as containing - rice flour - cricket flour - chunks of cranberries - crickets 2) Cupcakes labelled as containing - amaranth flour - mealworm flour - chunks of walnuts - particles of mealworm larvae 3) Date balls labelled as - plain - containing beetle flour - containing linseed - containing May beetle particles	Willingness to try products labelled as containing insects	Not mentioned
Naranjo-Guevara, Natalia et al.	2020	Consumer acceptance among Dutch and German students of insects in feed and food	Food Science & Nutrition	https://doi.org/10.1002/fsn3.2006	Germany; Netherlands	not defined	Questionnaire Images of insect-based dishes Entomophagy benefit information	The aim was to provide insight into the factors that influence consumer acceptance regarding insects in feed and food.	n = 222 30% female; 67% male; 3% diverse Mean Age 21 ± 1.3 Students 55% German; 45% Dutch	Correlation analysis Multiple linear regression models	1) Pancakes with insect powder 2) Burgers with insect powder 3) Insect lime-and-thyme balls 4) Smoothie bowl with insect powder 5) Insects covered in chocolate 6) Cricket protein snack	Willingness to accept insects as animal feed and human food	48% willing to include insects in human food		1		1		1		1
Nyberg, Maria et al.	2020	Reasons for eating insects? Responses and reflections among Swedish consumers	International Journal of Gastronomy and Food Science	https://doi.org/10.1016/j.ijgfs.2020.100268	Sweden	not defined	Mixed-methods appraoch Focus-group discussions Lecture on entomophagy benefits Tasting opportunity (different products) Web-based questionnaire	In order to broaden the understanding of the choice of novel foods in general, and insects in particular, the aim of this pilot study was to explore reasons for eating insects among adults in Sweden.	n = 82 64.6% female; 35.4% male Age: 18+	χ2-test	1) Dried and whole mealworms and crickets 2) Bread with cricket flour	Mixed-methods approach without cleary defined DV. Examined reasons for eating insects.	Not mentioned
Onwezen, Marleen et al.	2019	Consumer acceptance of insects as food and feed: The relevance of affective factors	Food Quality and Preference	https://doi.org/10.1016/j.foodqual.2019.04.011	Netherlands	not defined	Digital questionnaire Five conditions with questions specified to five protein- based products	This study aims to explain consumer acceptance of various insect-based products. We aim to explore how product specific the role of affective factors is by including multiple forms of insect-based products (differing in the level of processing of the insects and in insects as food versus feed). We aim to explore whether affective emotion-based communication might also be relevant in increasing co…	n = 2461 41.1% female; 58.9% male Age: Mean: 46.0; SD = 15.8	Hierarchical regression analyses	Novel protein-based products: Insects, seaweed and in vitro meat	1) General intentions to consume protein-based products 2) Specific intentions to consume an insect-protein-based burger	Not mentioned
							Digital questionnaire Seven conditions: Same questions, specified to one of six insect- based products or control product		n = 2771 50.2% female; 49.8% male Mage: 45.9; SD = 15.8	Hierarchical regression analyses Linear regression	1) Fresh insects 2) Dried insects 3) Fried insects 4) Processed insects 5) Fresh insects and processed insects as feed 6) Meat burgers (control group)	Intentions to consume a protein-based burger	Intention to eat on 6-pt. scale: whole fresh: 1.65 whole dried: 1.55 whole fried: 1.55 processed: 1.69
							Digital questionnaire Product picture and explanation two types of messaging (cog- nitive versus affective) used to frame three types of content (health, environment, both)		n = 1001 48.7% female; 51.3% male Mage: 49.6; SD = 15.1	Hierarchical regression analyses Linear regression analyses	1) Insectburger 2) Burger made from chicken which was given insects as feed 3) Conventional chicken burger	Intentions to consume a protein-based	Not mentioned
Orkusz, Agnieszka et al.	2020	Consumers’ attitudes facing entomophagy: Polish case perspectives	International Journal of Environmental Research and Public Health	https://doi.org/10.3390/ijerph17072427	Poland	2019	Questionnaire Taste opportunity	Due to the growing interest in entomophagy in western countries, the first purpose of this study was to examine (by questionnaire) the knowledge, behavior, and attitudes of students about edible insects and to understand the main factors of edible insect consumption. The second objective of the study was to evaluate the willingness of the Polish community to try foods containing insects. The thir…	Survey: n = 454 ONLY students 64.8% female; 35.2% male Age: 18-24 Residency: 27.5% village; 11% city <20k inhabitants; 19.8% 20-100k; 8.1% 100-500k; 33.5% >500k Monthly household income: 24.6% 500.00–1000.00PL; 31.5% 1000.01–1500.00PL; 19.2 % 1500.01–2000.00PL; 25.1% >2000.00PL Travel destination: 97.8% Europe; 10.4% Asia; 15.9% Africa; 2.6% South America; 3.3% North America Tasting: n = 402 Tast…	Binomial logistic regression model	Wheat bread (20% cricket powder substitute)	Acceptance of edible insects in the diet	Not mentioned		1	1											1	1														1	1	1			1	1
Orsi, Luigi et al.	2019	Eating edible insects as sustainable food? Exploring the determinants of consumer acceptance in Germany	Food Research International	https://doi.org/10.1016/j.foodres.2019.108573	Germany	2019	Digital questionnaire Pictures of products and ingredients	This work aims to provide new insights into the potential of novel insect food by investigating the parameters influencing acceptance in the German market	n = 393 51% female; 49% male Age: 13-82; Mean: 36 Education: Bias towards higher education 10.2% Vegetarian/vegan; 2.5% allergic to seafood Previous insect consumption: 26%	Ordinal regression model Ordered logit or cumulative link model	1) Product containing whole insects by Snack Insects (unprocessed) Processed: 2) Protein bar by Swarm Protein 3) Pasta by Plumento Foods 4) Granola by Snack Insects 5) Insect burger by Bug Foundation	1) Acceptance of whole insects 2) Acceptance of processed insect products	40% willing to eat processed insects 22% willing to eat whole insects		1	1	1		1			1	1		1
Palmieri, Nadia et al.	2019	Exploring consumers’ willingness to eat insects in Italy	British Food Journal	https://doi.org/10.1108/BFJ-03-2019-0170	Italy	2018	Web-based survey Entomophagy benefit information	In particular, the paper intends to investigate to what extent individual openness and curiosity towards new food (neophilia), attitude towards sustainable food, attitude towards healthy food, attitude against new food technologies, as well as other personal characteristics can shape the positive inclination towards insects-based food in Italy	n = 456 67.9% female; 32.1% male Age: 18-65; Avg.: 41; SD=12.6 66% University degree	(1) sample adjustment using Rose; (2) model estimation and specification using the Lasso; (3) model evaluation using out-of-sample classification performance; and (4) estimation of the “effects” via average predictive comparisons	Insect-based food (Not further specified)	Willingness to eat insects	17% willing to eat insects		1	1			1			1
Pascucci, Stefano & De-Magistris, Tiziana	2013	Information bias condemning radical food innovators? The case of insect-based products in the Netherlands	International Food and Agribusiness Management Review	https://ifama.org/resources/Documents/v16i3/Pascucci-Magistris.pdf	Netherlands	2012	Choice experiment 3 different information treatments: 1) no specific information (baseline group) 2) “neutral” information about insect-based products 3) “positive frames” about insect-based products	In this paper we try to better understand the role of information on consumer acceptance of radically novel foods, using insect-based food products in the Netherlands as a case study within the EU. More specifically we test whether different information frames provided to consumers influence their preferences and willingness to pay.	n = 45+31+36 ~51% female Age: 18-35 60% university degree ~16% net monthly income higher than 3.500 €	Random Parameter Logit Model (RPL)	Insect-based product that looks like a sushi (Not further specified)	Willingness to pay (WTP) for insect-based food products	Not mentioned
Petersen, Matthew et al.	2020	University student perspectives of entomophagy: Positive attitudes lead to observability and education opportunities	Journal of Insect Science	https://doi.org/10.1093/jisesa/ieaa120	USA	not defined	Taste-test survey Informed (Study 1) and uninformed condition (Study 2): Entomophagy benefit information Digital questionnaire	The goals of this work are to evaluate current university student perceptions of entomophagy, and then develop a methodology for assessment of student attitudes in the future through an integrated lesson plan.	Campus Survey n = 98 51.02% female; 47.98% male; 1% nonbinary Age: 18 - 24; Mean: 20 Residency: 21.43% city; 45.92% suburban; 32.65% rural Previous insect consumption: 47.42%	χ2 goodness-of-fit test Spearman rank correlation Wicoxon signed-ranks test	Chocolate brownie with cricket powder	Willingness of students to try and purchase insect products in the future	95% willing to eat foods made with cricket powder again
									Course Survey n = 48 No further information				Acceptance level 79%
Poortvliet, P. Marijn et al.	2019	Healthy, but disgusting: An investigation into consumers' willingness to try insect meat	Journal of Economic Entomology	https://doi.org/10.1093/jee/toz043	Netherlands	not defined	Digital questionnaire 2 (meat type: bovine vs. insect) × 2 (product type: common vs. uncommon) between-subject design Identical pictures and varied description for products	Therefore, the aim of the present research is to examine the food choice motives that determine an individual’s willingness to try an insect product versus a bovine meat product.	n = 134 66.45 female; 33.6% male Age: 3.0% <18; 38.1% 18–24; 25.4% 25–34; 10.4% 35–44; 13.4% 45–54; 7.5% 55–64; 2.2% >65 Education: 6.2% lower; 42.3% intermediate; 51.5% higher	Bootstrap analysis ANOVA	1) Beef burger 2) Insect burger (ground ‘buffalo worms’ and locusts) 3) Bovine meat-based shish kebab 4) Insect-based shish kebab 5) Skewer with cubes of ground veal 6) Skewer with cubes of ground buffalo worms and locusts	Willingness to try insect-based food	Willingness to try on 7-pt. scale: common dish with insects 3.67 uncommon dish with insects 4.15
Ritger, Steph et al.	2016	Entomophagy: Understanding New Zealand consumers' attitudes toward eating insects	Locale - The Australasian-Pacific Journal of Regional Food Studies	http://hdl.handle.net/10523/10817	New Zealand	not defined	Mixed-methods approach Q-sort activity Post-sort interviews	Given the limitations of the current literature on entomophagy, what is needed is a deeper understanding of consumer attitudes towards entomophagy to more accurately understand how likely consumer acceptance is, under what circumstances consumers would choose to eat insects, and why this is the case.	n = 34 Age: 18 to 66 Income: $0 to $124,999 Ethnicity: mostly NZ European, some NZ Maori, Asian, European Mostly staff and students from University of Otago	Q-Test	Edible insects (Not further specified)	Mixed-methods approach without cleary defined DV. Examined participant cluster with different attitudes towards entomophagy	Not mentioned
Roma, Rocco et al.	2020	Insects as novel food: A consumer attitude analysis through the dominance-based rough set approach	Foods	https://doi.org/10.3390/foods9040387	Italy	2019	Multiple criteria decision aiding (MCDA) approach Web-based questionnaire Entomophagy benefit information Pictures of products	Therefore, this research aims to advance the knowledge on entomophagy by supplying information to improve consumer acceptance in Italy. This is done by carrying out the characterization of a sample of consumers according to their willingness to taste several types of insect-based food and by taking into account the direct connections among the consumers’ features.	n = 310 61.6% female; 38.4% male Age: 18 - 81; Mean= 32.5; SD=10.2 Education: 14.8% Compulsory school; 54.8% High school; 30.4% University degree or postgraduate Income: 20.3% <1000€; 45.8% 1100 to 2000€ ;18.7% 2100 - 3000€; > 3000€ 15.2% Sport: 18.1% never; 45.5% occasionally; 30.9% regularly (at least twice per week); 5.5% competitive level Travel: 32.2% never; 42.6% occasionally (less than onc…	The Dominance-Based Rough Set Approach	1) Meat, fish, eggs and milk obtained from animals raised with insect-based feed 2) Protein food supplements based on insect flour (e.g., cricket flour) 3) Cookies made from wheat and insect flour 4) Cookies containing visible insects	Willingness to taste	77.1% willing to taste insect-based food in some form of preparation
Rozin, Paul & Ruby, Matthew B.	2020	Bugs are blech, butterflies are beautiful, but both are bad to bite: Admired animals are disgusting to eat but are themselves neither disgusting nor contaminating	Emotion	https://doi.org/10.1037/emo0000587	USA	not defined	Mixed-methods approach Questionnaire Free associations	In this paper we tested the presumption that insects are seen as generally negative and disgusting, with the exception of butterflies.	n = 275 USA 55% female; 45% male Mage = 35.9, SD = 13.0 Ethnicity: 85% White; 6% Black; 9% other Diet: 88% omnivore; 6% partial vegetarian; 6% vegetarian/vegan Religion: 39% Atheist/Agnostic; 25% Protestant; 19% Catholic; 17% other Education: 52% college degree	ANOVA	Butterfly, Cockroach, Mosquito, Mealworm, Ant, Cricket	Willingness to eat insects	Willingness to try 34% mealworm 30% ants 29% cricket 14% butterfly 4% mosquito 4% cockroach
							Questionnaire Name and color photo of animals under consideration	Collect evidence that the perceived immorality of killing admired animals is related to the disgust at consuming them.	n = 251 39% female; 61% male Age: 19 – 67; M=33.6; SD=9.97 Education: 45% bachelor’s degree or higher Religion: 56% agnostic/atheist; 20% Protestant; 15% Catholic; 9% other	ANOVA Paired t-test Correlation analysis	Butterfly, Cockroach, Canary, Koala, Dog, Vulture, Rat, Hyena	Willingness to eat various animals	Not mentioned
Ruby, Matthew B. & Rozin, Paul	2019	Disgust, sushi consumption, and other predictors of acceptance of insects as food by Americans and Indians	Food Quality and Preference	https://doi.org/10.1016/j.foodqual.2019.01.013	USA	not defined	Digital questionnaire Color photographs of products with informationon insects	1) What is people’s level of acceptance of insects as food, both in terms of their own willingness to eat insects, and their belief that insect eating should be promoted? 2) How strongly do people agree with commonly cited risks and benefits of eating insects? 3) Do people’s beliefs about eating insects cluster into discrete factors, and does the strength of these beliefs vary by gender and count…	n = 275 55% female, 45% male Mage = 35.9; SD = 12.95 Education: 2% less than high school; 9% high school; 36% some college; 41% Bachelor's; 12% higher degree Ethnicity: 85% White; 6% Black; 9% other Religion: 39% Atheist/Agnostic; 25% Protestant; 19% Catholic; 17% other Diet: 88% omnivore; 6% partial vegetarian; 4% vegetarian; 2% vegan Residency: 21% rural; 66% suburban; 13% urban Previous insect…	Regression analysis Correlation analysis	1) Tacos with visible grasshoppers clearly 2) Dosa (Indian crepe made of rice and lentil flour) with non-visible filling of potatoes and grasshoppers 3) Transparent lollipops containing a mealworm or a grasshopper 4) Chocolate chip cookie (0%, .1%, 1%, 5%, 10% and ≥ 25% mealworm flour substitute) 5) Paratha (Indian flatbread) (0%, .1%, 1%, 5%, 10% and ≥ 25% ant flour substitute)	Willingness to eat insects	82% willing to try insecs		1	1
Ruby, Matthew B. et al.	2015	Determinants of willingness to eat insects in the USA and India	Journal of Insects as Food and Feed	https://doi.org/10.3920/JIFF2015.0029	USA	not defined	Digital questionnaire Color photographs of products with informationon insects	Find the most acceptable insect species to use and the most acceptable form of preparation for entomophagy.	nIndia = 220 39% female Mage = 31.2; SD = 9.27 Region: 93% South Asian; 7% other Diet: 54% omnivore; 18% partial vegetarian; 18% vegetarian/vegan; Religion: 70% Hindu; 14% Catholic; 10% Muslim Education: 89% college educated nUSA=179 60% female Mage=38.2; SD=14.2 79% Caucasian; 9% black; 5% Asian; 4% Latino/a; 4% other Diet: 87% omnivore; 7% partial vegetarian; 6% vegetarian Religion: 35% Protest…	ANOVA Correlation Multiple regression	1) Tacos with visible grasshoppers clearly 2) Dosa (Indian crepe made of rice and lentil flour) with non-visible filling of potatoes and grasshoppers 3) Transparent lollipops containing a mealworm or a grasshopper 4) Plain ant, cockroach, mealworm, cricket/grasshopper, caterpillar, beetle 5) Cookie made with 2% insect flour from ant, cockroach, mealworm, cricket/grasshopper, caterpillar, beetle	Willingness to eat insect flour and whole insects	65% women and 78% men willing to taste items with any amount of insect flour		1	1
Russell, Sophie Pascale & Knott, Geoffrey	2021	Encouraging sustainable insect-based diets: The role of disgust, social influence, and moral concern in insect consumption	Food Quality and Preference	https://doi.org/10.1016/j.foodqual.2021.104187	UK	2020	4 (type of insect) × 3 (type of product) design Questionnaire	In this survey we examined established pre­ dictors, or known barriers of people’s insect consumption	n = 600 59.2% female; 40.3% male; 0.3% other; 0.2 prefer not to say Age: 18-75; M = 33.38; SD = 10.91 Veggie/Vegans excluded	ANOVA Regression analyses	Products: Whole, protein bar, cookie made with insect flour Insects: Mealworms, crickets, locusts, cockroaches	Willingness to consume, pay and substitute by type of product	Compare paper Table 1
							3 (type of product) × 3 (occupation: influencer, skilled professional, versus no information about occupation/control) between subjects design Picture of shopping-list, participants gave impressions of the woman, using the 16 trait items Questionnaire		n = 519 49.7% female; 49.7% male; 0.6% not identified Age: 18–79; Mean: 36.37, SD = 12.70	MANOVA ANOVA	1) Protein bars made with crickets 2) Protein shake made with crickets 3) Cookie made with cricket flour		Willingness to eat Cookies with cricket flour: 2.49 Protein bars with crickets: 2.23 Protein shake with crickets: 2.09
Schäufele, Isabel et al.	2019	The role of species for the acceptance of edible insects: evidence from a consumer survey	British Food Journal	https://doi.org/10.1108/BFJ-01-2019-0017	Germany	not defined	Electronic questionnaire Pictures of dishes	This study contributes to the current knowledge by focusing on the role of insect species compared to their degree of visibility, a main determinant for consumer behaviour.	n = 342 No info on gender Age: 1.8% u18; 16.1% 18-25; 24.3% 26-35; 12.6% 36-45; 22.5% 46-55; 16.4% 56-65%; 6.4% 65+ Education: 2.9% secondary general; 7.9% intermediate secondary; 27.8% Grammar school; 61.4% University Diet: 93.3% omnivorous; 6.7% veggie	Hierarchical linear regression	Risotto rice with chives and tomatoes with: 1) whole, crushed, processed* mealworms 2) whole, crushed, processed* grasshoppers *meatballs from minced-beef only labelled as insect-based	Willingness to try	Willingness to try above neutral (4.6 on 9-pt. scale) only for meatballs made with grasshoppers		1	1			1		1		1		1
Schlup, Yannik & Brunner, Thomas	2018	Prospects for insects as food in Switzerland: A tobit regression	Food Quality and Preference	https://doi.org/10.1016/j.foodqual.2017.10.010	Switzerland	2015	Paper questionnaire	First, our study provides an overview of all predictors currently used to explain the WTC that exist, to our knowledge.	n = 379 54% female; 46% male Mean age = 53; SD = 15 Education: 57% high; 38% middle; 5% low Income: 31% high; 50% middle; 19% low Origin: 60% urban; 40% rural Responsibility (grocieries): 84% yes; 16% no Single: 80% no; 20% yes	Tobit regression Two-way interaction effects measured	1) Edible insects in general 2) Mealworms/ locusts/ caterpillars	Willingness to consume edible insects	Willingness to eat insects on 6-pt. scale: 2.5		1	1			1			1	1		1		1		1
Schouteten, Joachim J. et al.	2016	Emotional and sensory profiling of insect-, plant- and meat-based burgers under blind, expected and informed conditions	Food Quality and Preference	https://doi.org/10.1016/j.foodqual.2016.03.011	Belgium	not defined	Sensory Analysis under 3 conditions 1) Blind condition (tasting): consumers were asked to evaluate the unbranded products 2) Expected condition (no tasting): consumers were presented with the main composition of the burgers 3) Informed condition (tasting): consumers were asked to evaluate the products when they also had information about the main composition ingredient and benefits	The main objective of this study is to investigate and compare the acceptance of a food 40 product containing edible insects as an alternative to meat- and plant-based products, by 41 young adults.	n = 91 (1st sample 53; 2nd 38) 36% female; 64% male Mean age: 27	ANOVA t-test McNemar-test Cochran's Q-test	1) Plant-based burger 2) Meat-based burger 3) Insect-based burger (31% mealworms)	Liking scores of insect burger	Liking scores 9-pt. scale: Blind 3.58 Expected 4.43 Informed 4.17
Sidali, Katia Laura et al.	2019	Between food delicacies and food taboos: A structural equation model to assess Western students’ acceptance of Amazonian insect food	Food Research International	https://doi.org/10.1016/j.foodres.2018.07.027	Italy	2018	Digital questionnaire supplemented with picture of and information on insects	In this vein, our study surveys the acceptability of insect consumption among a sample of university students, testing their levels of neophobia towards insect-based food and measuring the influence of mediating variables able to decrease anxiety and promote a positive attitude towards entomophagous practices.	n = 125 63% female; 37% male Age: 20 - 34; Mean = 23.45; SD = 1.98 University students	Covariance-based structural equation model (IBM AMOS 23)	Chontacuros (Rhynchophorus Palmarum L.), an insect species considered a delicacy among indigenous people and settlers of the Ecuadorian Amazon rainforest	Eat insects (stated intention to eat chontacuros)	55.2% willing to try try Chontacuros
Smarzynski, Krzysztof et al.	2019	Nutritional analysis and evaluation of the consumer acceptance of pork pate enriched with cricket powder - preliminary study	OPEN AGRICULTURE	https://doi.org/10.1515/opag-2019-0015	Poland	not defined	Sensory Analysis	Therefore, the aim of this work was to evaluate the impact of cricket powder addition on the sensory attractiveness of pork pâté, as well as its nutritional value.	n = 30 Age: 20 - 45	ANOVA	Pork pâté substituted with cricket powder (0%, 2%, 6%, 10%)	Acceptance of pork pâté substituted with cricket powder	Not mentioned
Sogari, Giovanni et al.	2018	Sensory-liking expectations and perceptions of processed and unprocessed insect products	International Journal on Food System Dynamics	https://doi.org/10.18461/ijfsd.v9i4.942	Italy	not defined	Pre- and post-tasting questionnaire Sensory Analysis	This research aims to investigate whether and how Italian consumers will be willing to try these novel food products and eventually introduce whole and processed insects into their diets.	n = 88 51% female; 49% male Age: 18-40; Mean: 25.7; SD 4.9 Origin: 20% North Eastern Italy; 36% North Western Italy; 14% Central Italy; 30% Southern Italy and Islands Previous insect consumption: 42%	T-test	1) Soft jelly with a whole visible house cricket inside 2) Soft jelly containing house cricket flour	Consumer expectations and perceptions before and after the tasting (treatment)	75% willing to taste both products 19% only willing to taste insect-based jelly
Sogari, Giovanni et al.	2019	The food neophobia scale and young adults’ intention to eat insect products	International Journal of Consumer Studies	https://doi.org/10.1111/ijcs.12485	Italy	not defined	Questionnaire Tasting opportunity	In sum, the aim of this study is twofold: (1) to examine possible relationships between the willingness to try insects and the actual eating behavior of a group of Italian young adults consumers; (2) to investigate the main factors (socio-demographic variables, food neophobia, past exposure and sensory properties expectations) that affect the intention to eat insects.	n = 88 51% female; 49% male Age: 18-40; Mean: 25.7; SD 4.9 Origin: 20% North Eastern Italy; 36% North Western Italy; 14% Central Italy; 30% Southern Italy and Islands Previous insect consumption: 42%	Strucural Equation Model	1) Soft jelly with a whole visible house cricket inside 2) Soft jelly containing house cricket flour	Intention to eat an insect product and an insect-based product	75% ate unprocessed and processed insect product 19% ate only processed insect		1	1			1			1									1			1
Szendrő, Katalin et al.	2020	Opinions on insect consumption in Hungary	Foods	https://dx.doi.org/10.3390%2Ffoods9121829	Hungary	2020	Digital questionnaire	The aim of the present study is to get to know about Hungarian respondents’ knowledge of insect consumption and the reasons for rejection, acceptance and motivation.	n = 414 65.5% female; 34.5% male Age: 23.7% 18-29; 23.9% 30-39; 24.2% 40-49; 28.3% >50 Education: 24.4% secondary education; 75.6% university/college Residence: 76.8% city; 23.2% village Income: 15.2% just enough; 49.5% well, little sparings; 29% very well with sparing	ANOVA	Edible insects in general (Not further specified)	Willingness to taste	Level of acceptance: below average (2.99)		1	1			1			1	1	1			1		1
Tan, Hui Shan Grace et al.	2016	Tasty but nasty? Exploring the role of sensory-liking and food appropriateness in the willingness to eat unusual novel foods like insects	Food Quality and Preference	https://doi.org/10.1016/j.foodqual.2015.11.001	Netherlands	not defined	Sensory analysis Questionnaire Food samples do NOT include novel ingredients	The goal of this study is to provide further insights into the process of learning to appreciate an unusual novel food when initial perceptions are strongly negative.	n = 103 39.8% female; 60.2% male Age: 22.9 ± 5.5 years	ANOVA Bonferoni correlation Hierachical linear regression	Beef burger with 25% substitute (Labelled: lamb brain, frog meat, mealworms; acutally: breadcrumbs, tofu, hazelnut)	Willingness to eat burgers with different compositions	99% willing to taste in tasting session		1	1
Tan, Hui Shan Grace et al.	2016	The influence of product preparation, familiarity and individual traits on the consumer acceptance of insects as food	Food Quality and Preference	https://doi.org/10.1016/j.foodqual.2016.05.003	Netherlands	not defined	Web-based survey Images of products Information on products	This study aims to provide actionable insights for the development of insect-based foods by examining how product preparation influences different dimensions of acceptability.	n = 976 66.4% female; 35.6% male Age: 18-94; M= 44.8; SD= 23.1 17.9% secondary education; 82.1% tertiary education 38.8% students or employees at Wageningen University	T-test ANOVA Pearson's product correlation Hierarchical linear regression	Unprocessed and processed mealworms in: 1) Dutch beef stew 2) Curry 3) Brownie 4) Indonesian spice cake	The measures of acceptability of the mealworm products (appearance liking, liking buy, try)	Not mentioned		1	1			1		1
Tan, Hui Shan Grace et al.	2017	How will better products improve the sensory-liking and willingness to buy insect-based foods?	Food Research International	https://doi.org/10.1016/j.foodres.2016.12.021	Netherlands	not defined	Sensory Analysis (Digital) questionnaire with images of meatball, dairy drink and mealworms with short description of composition Willing tasters: full questionnaire during sensory session Unwilling tasters: Digital questionnaire excluding product tasting part	This study takes a closer look at what underlies the sensory-liking of insect-based products by examining the expected, experienced and ideal sensory properties of insect-based and insect-free products.	n = 135 willing tasters 80% female; 20% male Age: 33.0 ± 16.7 years 90.4% completed tertiary education n = 79 unwilling tasters 65.8% female; 34.2% male Age: 50.9 ± 21.2 years 68.4% tertiary education	Mittelwertsvergleiche (ANOVA, t-test) Hierarchical linear regressin	Mealworm flour in 1) Meatballs 2) Dairy drink	Willingness to buy mealworm products for trial and regular consumption	63.9% willing to try
Tuccillo, Fabio et al.	2020	Italian consumers’ attitudes towards entomophagy: Influence of human factors and properties of insects and insect-based food	Food Research International	https://doi.org/10.1016/j.foodres.2020.109619	Italy	not defined	Digital questionnaire Sensory Analysis	The present paper aims to explore the potential of insects and insect-based products or dishes in the Italian population. Within this framework, we aimed to study (i) the influence of sex and human factors on attitudes toward insects as food, (ii) the impact of the metamorphological life-stage of insects, (iii) the difference between insects and the relative gastronomic preparation and (iv) the e…	Sensory analysis n = 58 36% female; 64% male Age: 19-67; mean = 38.3; SD = 11.9 Questionnaire n = 400 53.7% female; 46.3% male Age: 18-75; mean = 39; SD = 14 Education: 6% lower than secondary; 43% high school; 16% undergraduate; 25% graduate; 7% masters; 6% PhD	T-test Correlation analysis Hierachichal cluster anaylsis for participant clusters	1)Insects at the adult stage (cricket, giant water bug and grasshopper) 2) Insects at the larva stage (bee larva, mealworm and silkworm) 3) Cricket flour pasta 4) Giant water bug chili paste 5) Chocolate covered grasshopper 6) Bee larvae fritters 7) Muffin with mealworms 8) Fried rice with silkworms 9) Dried whole crickets 10) Focaccia bread with bits of dried crickets 11) Cricket flour-based cra…	1) Willingness to eat insects 2) Willingness to eat insect-based food products 3) Willingness to include insects/insect-based food products into the diet	Willingness to consume regularly on 9-pt. scale: Whole cricket 2.4 Bread with cricket flour 3.3 Cracker with cricket flour 4.3		1	1
Van Thielen, Leen et al.	2019	Consumer acceptance of foods containing edible insects in Belgium two years after their introduction to the market	Journal of Insects as Food and Feed	https://doi.org/10.3920/JIFF2017.0075	Belgium	2016	Nationwide telephone survey	The aim of our research was to provide an updated, representative and detailed insight into Belgian consumer attitudes two years after the introduction into the market of edible insects and foods containing insects.	n = 388 50% female; 50% male Age: 31.5% 18-34; 39.6% 36-54; 28.9% 55-69	Not specified	1) Edible insects in general 2) Invisibly processed mealworms	Acceptance of insects as food	43% willing to taste		1	1			1			1
Vanhonacker, Filiep et al.	2013	Flemish consumer attitudes towards more sustainable food choices	Appetite	https://doi.org/10.1016/j.appet.2012.11.003	Belgium	2011	Digital questionnaire Information on ‘ecological footprint’ + contribution of animal production to CO2-emissions + environmental benefits of alternative food choices	This study investigates opportunities and bottlenecks of some alternative and more sustainable food choices in terms of consumer evaluation. In this study sustainable food choices refer to more ecological-friendly food choices.	n = 221 64.3% female; 35.7% male Mean age: 41.3 77.3% Higher education Financial situation: 4.1% difficult; 31.1% average; 64.8% well-off 62.3% rural; 37.7% urban Responsibility for food purchases within household: 53.9% most responsibility within household; 20.1% equal responsibility between me and someone else; 26.0% someone else has higher responsibility	Correlation Hierarchical clustering with Ward's Method K-means method	Protein from insects (Not further specified)	Willingness to consume (WTC) and to pay (WTP) for alternatives toward a sustainable diet	Willingness to pay on 5-pt. scale: 1.3 Willingness to consume on 5-pt. scale: 1.7
Vartiainen, Outi et al.	2020	Finnish consumers’ intentions to consume insect-based foods	Journal of Insects as Food and Feed	https://doi.org/10.3920/JIFF2019.0042	Finland	2017	Digital questionnaire	In this study we examine Finnish consumers’ intentions to consume insect-based foods and how their intentions are affected by their attitude (A), subjective norm (SN) and perceived behavioural control (PBC).	n = 567 66.8% female; 33.2% male Age: 16 - 89 58.9% academic degree 41.5% followed one or several special diets 1/3 previous insect consumption	Mean differences (Mann-Whitney U-test & Kruskal-Wallis H-test) Spearman's / Pearson's correlation Hierarchical regression K-means cluster analysis	Insect-based foods (Not further specified)	Intention to consume insect-based foods in the future	70% intend to consume insect-based foods in the future		1	1			1			1	1	1			1	1
Verbeke, Wim	2015	Profiling consumers who are ready to adopt insects as a meat substitute in a Western society	Food Quality and Preference	https://doi.org/10.1016/j.foodqual.2014.07.008	Belgium	2013	Entomophagy benefit information provided Digital questionnaire	The objective of the present study is to profile consumers who claim to be ready or willing to eat insects.	n = 368 61% female; 39% male Age: 18-79; Avg.: 42 75% higher education No vegetarians / vegans accepted	Binary logistic regression model	Edible insects (Not further specified)	Consumers’ readiness to adopt insects as a substitute for meat	19.3% willing to eat insects		1	1			1			1	1		1
Verneau, Fabio et al.	2016	The effect of communication and implicit associations on consuming insects: An experiment in Denmark and Italy	Appetite	https://doi.org/10.1016/j.appet.2016.02.006	Denmark; Italy	not defined	“Insects vs. flowers” IAT Between-subjects design (different information) Quiestionnaire Participants received a chocolate bar enriched with proteins from crickets 2 weeks later follow-up questionnaire	Therefore, our major aim was to investigate if it would be possible to positively affect people's willingness to eat insect-based food through communication, also comparing different communication mes- sages (individual vs. societal benefits of eating insect).	n = 282 49.3% female; 50.7% male Mage Denmark: 23.35; Mage Italy: 23.87 Education: University students	Bivariate Correlations ANOVA	Chocolate bar with proteins from crickets	1) Intention to eat insect-based food 2) Insect-eating behaviour	80% ate insect-based chocolate bar		1	1
Verneau, Fabio et al.	2020	Assessing the role of food related lifestyle in predicting intention towards edible insects	Insects	https://doi.org/10.3390/insects11100660	Denmark; Italy	not defined	Computer-based questionnaire Entomophagy benefit information provided	In brief, the present paper has two objectives: (1) Segmenting market for insect-based foods using the FRL inventory; (2) analysing the role of perceived behavioural control upon consumers’ intention to eat edible insects.	n = 280 49.3% female; 50.7% male Mage = 23.61 University setting: 57.1% undergraduates; 42.9% with degree (Samples from Italy and Denmark do not differ significantly)	Hierarchical cluster analysis (Ward's method) ANOVA Linear regression model	Edible insects (Not further specified)	Intention to introduce insect food in the diet	Intention to introduce insect food in the diet: 3.95		1	1							1	1
Videbæk, Pernille Nørgaard & Grunert, Klaus G.	2020	Disgusting or delicious? Examining attitudinal ambivalence towards entomophagy among Danish consumers	Food Quality and Preference	https://doi.org/10.1016/j.foodqual.2020.103913	Denmark	2017	Digital questionnaire Discrete choice experiment	The overall research question of this paper is: What are the main attitudes that influence intention of Danish consumers towards entomophagy and to what extent are they ambivalent?	n = 975 50.9% female; 49.1% male Age: 25.5% 18-35; 37.7% 36-55; 37% 56-75 Education: 25.3% Secondary school; 15.3% High school; 37% Vocational education; 13.6% Bachelor-level; 5.9% Master-level; 0.6% PhD; 2.2% other	ANOVA Hierarchical regression analysis	1) Whole insects: Crickets; mealworm;, not-insect-based alternative 2) Fish: Pure; fed with insects 3) Bread: Spelt flour-based; cricket flour-based 4) Puree: Not-insect-based; cricket flour additive	1) Intention to eat whole insects 2) Intention to eat products with insects as an ingredient	7-pt. Likert scale Intention to eat processed insects for different consumer groups: 2.4 - 3.44 Intention to eat whole insects for different consumer groups: 1.63 - 3.35
Wilkinson, Kerry et al.	2018	Australian consumers’ awareness and acceptance of insects as food	Insects	https://doi.org/10.3390/insects9020044	Australia	not defined	Digital questionnaire	This study therefore investigated: (i) Australian consumers’ awareness of entomophagy and (ii) the factors that are most likely to encourage acceptance of insects as food.	n = 820 45% female; 55% male Age: 11% 18-24; 20% 25-34; 25% 35-44; 19% 45-54; 15% 55-64; 10% ≥65 Education: 1% primary school; 24% secondary school; 31% technical/trade certificat; 31% undergraduate; 13% postgraduate Household income (AUD): 25% <50,000; 35% 50,001 - 100,000; 19% 100,001 - 150,000; 7% 150,001 - 200,000; 3% > 200,000 Previous InsCon: 21%	ANOVA	List of 11 insect-based foods (Compare paper for details)	Acceptance of insects as food	Willingness to try on 7-pt. scale for different insects and insect preparations: 2.08 - 3.9		1	1			1		1
Woolf, Emily et al.	2019	Willingness to consume insect-containing foods: A survey in the United States	LWT - Food Science and Technology	https://doi.org/10.1016/j.lwt.2018.12.010	USA	nicht definiert	Digital questionnaire	Therefore, the purpose of this study was to identify the factors that affect willingness to consume ICF in the US.	n = 387 65.7% female; 34.3% male Age: 34.5% 18-25; 39.3% 26-34; 26.2% ≥35 Ethnicity: 57.4% White/Caucasian; 14.9% Hispanic/Latino; 2.8% Black/African American; 17.1% Asian/Pacific Islander; 5.3% 2+; 2.5% prefer not to say Education level: 7.1% High school or below; 46.6% College/university; 46.3% Graduate school Annual income: 21.9% <15,000$; 10.8% 15,000 - 29,999$; 14.6% 30,000 - 49,999$; 11.6% …	Independent t-test One-way ANOVA Bonferroni post hoc analysis	1) Fried/grilles/toasted whole insect 2) Sugar/chocolate covered insect 3) Ground insects in sauces/chutneys 4) Ground insects in burger/meatball/nuggets 5) Bakery products containing insect flour 6) Rice/pasta enriched with insect flour 7) Protein bars containing insect protein isolate	Willingness to consume ICF	39.5% willing to try		1	1			1		1		1		1		1		1
Woolf, Emily et al.	2020	Information and taste interventions for improving consumer acceptance of edible insects: a pilot study	Journal of Insects as Food and Feed	https://doi.org/10.3920/JIFF2020.0057	USA	not defined	Part of a two-day Eating Insects Conference and Tasting Demonstration (San Diego State University) The first Day 1: Information exposure Day 2: Cooking demonstration and tasting session Paper questionnaire (pre-intervention questionnaire/post-session questionnaire)	The objective of this study was to determine the effectiveness of a combination of information and taste interventions, with the aid of gastronomical arts, on willingness to consume edible insects.	n = 43 69.8% female; 27.9% male Age: 18-54; Avg.: 24 23.3% White/Caucasian; 41.9% Hispanic/Latinx; 27.9% Asian/Pacific Islander; 7.0% 2+ The event appeared to attract a biased group of participants, most of whom had prior exposure to entomophagy	Analysis of variance (Tukey’s post-hoc test, Kruskal-Wallis test, χ2-test) Wilcoxon test; McNemar’s test Multiple correspondence analysis Bivariate correlation	Commercial samples containing visible and invisible edible insects (for complete menu compare paper)	Willingness to consume insects	65.1% willing to consume insects		1		1		1		1																	1		1
Zielińska, Ewalina et al.	2020	Exploration of consumer acceptance of insects as food in Poland	Journal of Insects as Food and Feed	https://doi.org/10.3920/JIFF2019.0055	Poland	not defined	Digital questionnaire	The aim of our study is to investigate the readiness to adopt insects and insect-based products by Polish consumers and to compare our results with studies conducted in other European countries.	n = 419 66.35% female; 33.65% male Age: 75.03% 18-25; 20.05 % 26-30; 6.92% >40 Education: 2.86% primary education; 60.86% secondary education; 36.28% higher education Residency: 47.49% big city; 16.71% small town; 35.8% rural	χ2-test	Edible insects (Not further specified)	Readiness to buy insect-based products or products containing protein isolated from insects	41.05% willing to eat insects		1		1		1	1			1	1
											Number of documents analyzing factor (% all documents)				43.7%	31%	15.1%	0%	30.3%	1.7%	18.5%	10.9%	16.0%	6.7%	9.2%	0%	7.6%	3.4%	4.2%	0%	1.7%	0%	0%	1.7%	1.7%	1.7%	0%	0.8%	0%	0.8%	0%	0.8%	0.8%	0.8%	0%	0%	0.8%	0.8%	0%
											Number of documents analyzing factor				52	37	18	0	36	2	22	13	19	8	11	0	9	4	5	0	2	0	0	2	2	2	0	1	0	1	0	1	1	1	0	0	1	1	0
											Code/Subcode				Gender	71.2%	34.6%	0	Age	5.6%	61.1%	36.1%	Education	42.1%	57.9%	0	Place of residence	44.4%	55.6%	0	Traditional food culture	0	0	1	Nationality	1	0%	Ethnicity	0	1	0	Travel	North/South America	1	0	0	Asia	1	0
[truncated: 457 more columns]

## Sheet: Codes
1 Sociodemographics		2 Personality factors			3 Emotional factors			4 Social Influence			5 Diet				6 Product Characteristics			7 Food Choice Motives			8 Information
Gender		Personality Traits	Agreeableness		Emotions	Emotions		Subjective Norm			Diet	General Diet			Preparer of Dish			Familiarity			Information setting	Entomophagy benefit information
Age			Neuroticism			Ambivalence		Source of social Influence	Social Influence			Vegetarian diet			Food Quality			Sensory Appeal	Taste			Utilitarian Claims
Education			Conscientiousness		Disgust	Disgust			Expert Influence			Vegan diet			Characteristics of insect-based products	Naturalness			Texture			High Protein Claim
Place of residence			Extraversion			Food disgust			Peer Influence			Dietary patterns	Ethnic Restaurants			Price			Appearance		Packaging	Obvious Description Packaging
Traditional food culture			Openness to experience			Insect disgust		Food Trend					Variety Seeking Tendency		Sensory Expectations and Ratings	General Sensory Expectations			General Sensory Appeal			Image on Packaging
Nationality		Sensation seeking				Insect eating disgust		Perceived Normality					Familiarity Unusual Foods			Taste		Natural content (incl. Organic production)				Logo
Ethnicity		Storytelling						Social Acceptability					Food related livestyle			Texture		Ethical concern				Label
Travel experiences		Mindfullness						Financial Acceptability			Meat	Meat consumption				Appearance		Convenience				Nutrition Information
Religious beliefs		Attitudes	General Attitudes									Meat liking				Odor		Health				Opaque packaging
Income			Entomophagy interest									Intended meat reduction				Quality		Weight control
Occupation			Health interest									Perceived healthiness meat			Visibility			Mood
		Sustainability consciousness									Previous insect consumption				Amount of substitute			Price
		New Ecological Paradigm									Seafood liking				Threshold			Value for Money
		Perceived behavioral control									Sushi intake frequency				Species			Sustainability
		Intention									Green dietary behavior				Insect Life Stage
		Purchase activism									Food fussiness				Food Appropriateness
		Information trust													Product Appropriateness
		Familiarity													Carrier Product	Product Familiarity
		Food neophilia														Liking
		Neophobia	General neophobia													Savoury Flavor
			Food neophobia													Origin
			Food technology neophobia												Perceived Benefits and Disadvantages	Health
																Nutrition
																Environment
																Overall benefits
															Perceived Risks	Subjective risks
																Risk Tolerance
																Perceived self-infectability
																Moral Concerns

## Sheet: Countries
Number of studies on the acceptance of insect-based foods by country in which the study was conducted
Country	Number of studies
Australia	6
Austria	0
Belgium	9
Canada	1
Denmark	6
Finland	4
France	1
Germany	9
Ireland	0
Italy	21
Luxembourg	0
Malta	0
Netherlands	12
New Zealand	1
Norway	0
Portugal	0
Spain	6
Sweden	0
Switzerland	6
United Kingdom	8
USA	17
Andorra	0
Czech Republic	4
Estonia	0
Greece	0
Hungary	4
Iceland	0
Isreal	0
Latvia	0
Liechtenstein	0
Lithuania	0
Monaco	0
Poland	7
San Marino	0
Slovakia	0
Slovenia	0
